# Supplementary material for: Circular DNA elements of chromosomal origin are common in healthy human somatic tissue
Source: Nat Commun. 2018 Mar 14;9:1069. doi: 10.1038/s41467-018-03369-8 (PMC5852086; doi:10.1038/s41467-018-03369-8)
Supplement: Supplementary file 8 — Supplementary Data 5 [file 41467_2018_3369_MOESM8_ESM.xlsx]

## Sheet: TABLE S7.csv
Gene	Transcript level, muscle samples (median, n=16)	EccDNA per gene (n=16)	Transcript level, physically active (median, n=8)	EccDNA per gene (active, n=8)	Transcript level, sedentary (median, n=8)	EccDNA per gene (sedentary, n=8)
TTN-AS1	296126	308	292605	286	296152	22
TTN	3666.64	129	3666.64	106	3531.79	23
CLSTN2	1.72448	127	1.92912	105	1.64953	22
PDLIM3	11.9593	115	11.6051	103	16.3325	12
AVL9	8.99418	114	7.57805	23	10.4456	91
ZMAT4	0	112	0	11	0	101
SORCS2	0.751933	111	0	19	1.00144	92
MT-CO1	#NUM!	107	#NUM!	46	#NUM!	61
NR4A3	5.05501	107	5.9332	82	3.70459	25
INSR	0.271678	100	0.271678	91	0.311691	9
ASIC2	0	94	0	41	0	53
PTPRN2	0	92	0.767875	46	0	46
MYH1	97.094	91	80.5516	90	105.166	1
CNTNAP5	0	91	0	34	0	57
NRXN3	0	90	1.20974	17	0	73
WWOX	6.7462	89	6.29392	48	7.91511	41
MT-ND2	#NUM!	84	#NUM!	38	#NUM!	46
XIRP2	79.2233	84	75.4548	65	85.4886	19
C12orf40	0	84	0	2	0	82
MT-CYB	#NUM!	82	#NUM!	37	#NUM!	45
MT-ND1	#NUM!	82	#NUM!	38	#NUM!	44
ASB5	1.22361	82	1.44285	66	0.622618	16
NTM	0	82	0	56	0	26
SLC2A13	0	82	0	0	0	82
NRAP	77.1356	81	74.0509	27	77.1356	54
MYH2	524.152	78	452.65	64	575.438	14
CASC4	0	77	0	2	0.340031	75
MYH7	641.37	75	679.397	24	553.963	51
ACTN2	45.3121	75	43.7361	68	50.7271	7
EVC	0	75	0	72	0	3
MT-ND5	#NUM!	72	#NUM!	40	#NUM!	32
RGS6	2.85301	72	2.20024	40	3.19478	32
ADARB2	0	72	0	52	0	20
MT-ND4	#NUM!	71	#NUM!	35	#NUM!	36
ASTN2	5.15239	70	4.38291	21	5.86221	49
AFF3	0	70	0	16	0	54
CADPS	0	70	0	46	0	24
REXO1L1P	#NUM!	68	#NUM!	31	#NUM!	37
PPARGC1A	2.44689	67	2.44689	57	2.24411	10
GPC6	0.35723	67	0.543356	57	0.35723	10
CSMD2	0	67	0	14	0	53
EIF2B3	0	67	0	7	0	60
RP11-12J10	#NUM!	66	#NUM!	63	#NUM!	3
MYOM2	7.90748	66	7.08414	66	8.01152	0
FAM53B	5.51993	66	6.47831	63	5.0044	3
SRCAP	1.85423	66	1.64184	58	1.85423	8
CMTM4	2.22208	66	2.84159	0	1.72093	66
HABP2	1525.6	65	1513.87	63	1720.63	2
ANKRD11	3.72257	65	3.72257	53	3.31881	12
CAMTA1	1.65689	65	1.65689	38	1.36104	27
RUVBL1	0.778158	65	0	5	0.940201	60
CALN1	0	65	0	56	0	9
SPEN	9.65743	64	9.63859	3	9.65743	61
RPTOR	0.346947	64	0	40	1.17827	24
HIVEP3	0	64	0	33	0	31
ABI3BP	42.308	63	42.9882	5	42.308	58
CTNNA3	0	63	0	33	0	30
FAM101A	0	63	0	26	0	37
OPCML	0	63	0	34	0	29
DLG2	10.9979	62	10.9979	31	9.40957	31
MT-CO3	#NUM!	61	#NUM!	32	#NUM!	29
RBFOX1	1.19713	61	1.11482	38	1.4383	23
USP48	0	61	0	8	0.311691	53
CACNA1A	0	61	0.767875	27	0	34
TBC1D3H	0	61	0	17	0	44
TBC1D5	18.9757	59	18.1592	23	24.2356	36
KCNQ1	2.1917	59	2.7808	13	2.02656	46
TPTE	0	59	0	58	0	1
EIF2B5	6.76773	58	4.89982	24	6.95387	34
PARD3	1.37745	58	1.44485	51	1.37745	7
CES1	0	57	0	28	0	29
MRPS22	6.88862	56	7.59319	3	4.05312	53
GRID1	0	56	0	31	0	25
MT-ATP6	#NUM!	55	#NUM!	25	#NUM!	30
NBPF10	0	55	0	8	0	47
SNTG2	0	55	0	8	0	47
KIRREL3	0.89291	54	0.74165	11	1.21267	43
DAB1	0	54	0	18	0	36
SDK1	0	54	0	18	0	36
MT-ND6	#NUM!	53	#NUM!	30	#NUM!	23
AGAP1	0.300497	53	0	18	1.15645	35
FAM107B	0	53	0	6	0	47
MT-CO2	#NUM!	52	#NUM!	27	#NUM!	25
KAZN	1.246	52	1.53106	36	1.246	16
RFX2	0	52	0	7	0	45
ALK	20.5795	51	18.1679	34	21.5009	17
FAM81B	2.27368	51	2.11585	0	2.77185	51
CDC42EP3	2.56631	51	2.7436	3	2.56631	48
C5orf42	0.862922	51	0.420928	2	1.06461	49
FRAS1	0	51	0.271678	5	0	46
ALDH7A1	0	51	0	51	0	0
CCSER1	0	51	0	30	0	21
PTPRF	0	51	0	11	0	40
CDH4	7.32016	50	7.32016	28	8.02157	22
AGBL4	0	50	0	26	0	24
GRIK4	0	50	0	25	0	25
TNFRSF10D	0	50	0	0	0	50
TUBGCP4	60.9297	49	62.0153	2	58.8584	47
EYS	50.2165	49	51.6233	33	45.9487	16
FGGY	0.760959	49	0.300497	43	1.06461	6
CCDC40	0.958224	49	0.872671	3	0.979848	46
ZNF804B	0	49	0	1	0	48
FRMD4A	60.1502	48	66.7822	31	57.9333	17
CHRNB4	0	48	0	5	0	43
COL22A1	0	48	0	37	0	11
CTNNA2	0	48	0	36	0	12
KIAA1328	0	48	0	17	0	31
PRPF40B	42.3328	47	43.9581	45	36.8871	2
FHL1	16.6615	47	16.6615	22	20.1272	25
PIPOX	0	47	0	43	0	4
RBM47	0	47	0	12	0	35
KCNIP4	29.941	46	29.941	19	28.1188	27
BCAS3	1.62832	46	1.26081	26	1.72093	20
ASAP1	0.940201	46	0.300497	17	1.12083	29
DMD	20.1171	45	19.3679	31	20.3504	14
AUTS2	0.74165	45	0.618625	28	1.21267	17
CAMK1D	0	45	0	17	0	28
NCKAP1L	0	45	0	44	0	1
RAD51B	0	45	0	35	0	10
NEB	709.176	44	709.176	42	735.794	2
HNRNPU-AS1	204.65	44	254.024	44	177.308	0
KANK1	0.686978	44	0.300497	9	1.35364	35
BEST3	0.300497	44	0.300497	44	0.503233	0
C10orf11	0	44	0	13	0	31
CDH13	0	44	0	18	0	26
TFAP2A	0	44	0	1	0	43
MT-ND3	#NUM!	43	#NUM!	25	#NUM!	18
TBC1D3G	#NUM!	43	#NUM!	15	#NUM!	28
PDK4	3.51143	43	3.72257	27	2.18379	16
NFIB	1.67284	43	1.81535	10	1.33708	33
CNTNAP2	0	43	0	23	0	20
GPC5	0	43	0	15	0	28
PLCG2	0	43	0	9	0	34
WBSCR17	0	43	0	31	0	12
ZNF862	6.70577	42	4.63643	41	7.05975	1
PTPRT	0	42	0	33	0	9
SEZ6	9.18281	41	7.47186	37	11.2262	4
PDE4D	2.0856	41	2.0856	26	2.54792	15
MTOR	1.60444	41	1.60444	37	1.57227	4
POLE4	1.14435	41	0.890303	1	1.28561	40
KCNMA1	0.271678	41	0.271678	23	0.498207	18
HUNK	0	41	0	36	0.220997	5
OXCT1	0	41	0	40	0.220997	1
PPP5D1	0	41	0	29	0	12
ROBO2	0	41	0	25	0	16
TSGA10	0	41	0	2	0	39
USP17L13	0	41	0	21	0	20
CEP128	38.1328	40	40.0344	9	34.8437	31
LSAMP	0.220997	40	0.300497	19	0.220997	21
ANGEL1	0	40	0	0	0	40
EMP2	0	40	0	10	0	30
FSTL4	0	40	0	30	0	10
MYO3A	0	40	0	39	0	1
PITPNM2	4.39295	39	3.57856	38	5.73123	1
VAT1L	0.657727	39	0.300497	18	1.60247	21
ULK4	1.30268	39	0.346947	27	1.39452	12
FAM174B	0.572175	39	0.572175	27	0.561028	12
ANO10	0	39	0	20	0	19
DLGAP1	0	39	0	21	0	18
PHLDB3	0	39	0	2	0	37
SLC2A9	0	39	0	23	0	16
TMEM41B	0	39	0	39	0	0
MT-ATP8	#NUM!	38	#NUM!	16	#NUM!	22
MT-ND4L	#NUM!	38	#NUM!	20	#NUM!	18
TRPM3	14.98	38	14.7852	32	16.0588	6
ATP2B2	2.56864	38	2.22643	18	3.14454	20
RUNX1	0.782025	38	0.300497	11	0.945227	27
DSCAM	0	38	0	18	0	20
CTD-2215E18	#NUM!	37	#NUM!	1	#NUM!	36
DNAH17	19.2841	37	21.9203	6	18.5201	31
RBFOX3	6.29392	37	6.29392	8	6.2565	29
LMCD1	4.18635	37	4.06827	36	4.50397	1
TFAP2E	2.60363	37	2.3417	30	2.86982	7
DDAH1	2.4025	37	2.4025	8	2.63014	29
LIX1	1.04659	37	2.05219	1	0.855437	36
MAGI1	0.92416	37	1.21033	14	0.843264	23
NFIA	0.668921	37	1.46177	28	0.311691	9
CPA6	0	37	0	29	0	8
DPP6	0	37	0	18	0	19
ERC2	0	37	0	19	0	18
KLHL3	0	37	0	35	0	2
MACROD2	0	37	0	21	0	16
PRKCE	0	37	0	20	0	17
OSBPL9	87.1777	36	88.6556	35	77.2511	1
COL5A1	1.59741	36	0.995696	26	2.00288	10
FMN1	1.74335	36	1.74335	9	1.59806	27
CUX1	2.11585	36	2.93672	24	1.57227	12
SLC24A3	0.695199	36	0	26	1.33708	10
NMNAT2	1.4524	36	1.70327	13	1.28561	23
CASQ2	0.995696	36	0.995696	1	0.844378	35
ATP8A2	0	36	0	13	0.311691	23
EGLN3	0	36	0	26	0	10
KCTD16	0	36	0	34	0	2
NCKAP5	0	36	0	24	0	12
PDE4A	0	36	0	9	0	27
RGS7	0	36	0	18	0	18
CTD-2561J22	#NUM!	35	#NUM!	1	#NUM!	34
RP11-1407O15	#NUM!	35	#NUM!	17	#NUM!	18
ANKH	61.2429	35	61.8295	4	59.7572	31
MYO18B	34.0322	35	35.9527	30	33.5581	5
DRG1	5.07404	35	5.05501	24	5.07404	11
JMJD1C	2.92354	35	2.65057	5	3.67646	30
KIAA1217	3.06815	35	3.0905	12	3.06815	23
RNF220	2.1584	35	2.4745	28	2.07816	7
SLC14A2	2.02656	35	2.22964	27	2.02656	8
TCF4	1.21769	35	1.60444	32	1.00144	3
TENM4	0	35	0.346947	24	0	11
AOAH	0	35	0	31	0	4
PARK2	0	35	0	17	0	18
TMEM132D	0	35	0	24	0	11
RP1-27O5	#NUM!	34	#NUM!	1	#NUM!	33
C5orf66	82.7984	34	81.1409	28	83.2629	6
ACO1	19.1428	34	17.2644	33	19.1428	1
SORCS1	4.59568	34	3.83938	18	5.21128	16
RERE	3.4836	34	4.70806	8	3.21024	26
KIF22	2.2447	34	2.87445	0	2.04006	34
EP400	0.220997	34	0	26	0.719204	8
AEBP2	0.271678	34	0.271678	28	0.441994	6
CADPS2	0	34	0	29	0	5
RPS6KA4	0	34	0	33	0	1
SEC14L6	0	34	0	0	0	34
SLAMF7	0	34	0	0	0	34
TRERF1	0	34	0	5	0	29
RP11-894J14	#NUM!	33	#NUM!	29	#NUM!	4
CDC42BPA	9.6177	33	6.89352	31	10.3363	2
ITGA9	3.53772	33	2.57659	24	4.36919	9
EXOC4	0.651722	33	0.721425	7	0.651722	26
EGFR	0.503233	33	0.543356	30	0.503233	3
ABCC4	0.492675	33	0.618625	28	0.220997	5
C9orf152	0.220997	33	0.767875	0	0	33
DENND1A	0	33	0	14	0	19
PPP2R2C	0	33	0	19	0	14
PTPLA	0	33	0	33	0	0
SLC39A11	0	33	0	13	0	20
SUMF1	0	33	0	18	0	15
TBC1D3C	0	33	0	3	0	30
TET1	0	33	0	25	0	8
C10ORF68	#NUM!	32	#NUM!	12	#NUM!	20
NUP188	23.1719	32	18.3386	3	25.3348	29
ABR	20.125	32	17.4345	17	25.036	15
ASAP2	10.8298	32	10.0847	4	10.8395	28
OARD1	7.20749	32	5.82312	32	8.9666	0
MAP2K6	0.567944	32	0.346947	30	0.578227	2
ASPHD1	0	32	0	1	0	31
KCNQ3	0	32	0	18	0	14
LRP1B	0	32	0	11	0	21
PRELID2	0	32	0	1	0	31
SIPA1L3	0	32	0	19	0	13
SMYD3	0	32	0	18	0	14
TASP1	0	32	0	14	0	18
RP11-514P8	#NUM!	31	#NUM!	21	#NUM!	10
RP11-514P8	#NUM!	31	#NUM!	21	#NUM!	10
IGF1R	230.776	31	179.28	25	249.98	6
MYO5B	36.3936	31	38.8017	14	34.059	17
CACNB2	27.7649	31	30.9071	19	25.0231	12
HIRA	21.784	31	23.2382	26	20.351	5
SAMD4A	6.11177	31	5.226	25	6.41784	6
C22orf39	4.00576	31	3.86836	26	4.87077	5
NBPF8	3.22532	31	2.11585	2	3.50177	29
NFYA	1.00144	31	0.938058	31	1.00144	0
GHR	0.940201	31	1.45722	29	0.782025	2
KDM4C	0	31	0	22	0.35723	9
PDE4B	0.271678	31	0.271678	29	0.340031	2
COL23A1	0	31	0	16	0	15
DIAPH3	0	31	0	4	0	27
DIS3L2	0	31	0	26	0	5
DLGAP2	0	31	0	21	0	10
DNMT3B	0	31	0	22	0	9
HS2ST1	0	31	0	0	0	31
NRG1	0	31	0	13	0	18
SEMA3A	0	31	0	30	0	1
SFMBT2	0	31	0	21	0	10
C12orf55	#NUM!	30	#NUM!	8	#NUM!	22
RP11-514P8	#NUM!	30	#NUM!	21	#NUM!	9
RP11-514P8	#NUM!	30	#NUM!	21	#NUM!	9
RP11-514P8	#NUM!	30	#NUM!	20	#NUM!	10
RP11-514P8	#NUM!	30	#NUM!	21	#NUM!	9
RP11-514P8	#NUM!	30	#NUM!	20	#NUM!	10
RP11-514P8	#NUM!	30	#NUM!	21	#NUM!	9
FAM65C	19.2833	30	22.3173	2	17.9185	28
SLC25A21	5.2779	30	5.14957	24	5.59283	6
FLNB	1.50893	30	1.50893	21	1.43841	9
PRKCH	0.686978	30	0.300497	13	1.12585	17
FOCAD	0.618625	30	0.947941	29	0.220997	1
WDPCP	0.346947	30	1.02192	15	0	15
CACNG2	0	30	0	6	0	24
GALNTL6	0	30	0	5	0	25
HSD17B2	0	30	0	17	0	13
PDE1C	0	30	0	6	0	24
SAMD12	0	30	0	3	0	27
SGCZ	0	30	0	19	0	11
SHANK2	0	30	0	10	0	20
WSCD1	0	30	0	17	0	13
RP11-514P8	#NUM!	29	#NUM!	19	#NUM!	10
RP11-514P8	#NUM!	29	#NUM!	20	#NUM!	9
RP11-514P8	#NUM!	29	#NUM!	20	#NUM!	9
RP11-514P8	#NUM!	29	#NUM!	20	#NUM!	9
RP11-514P8	#NUM!	29	#NUM!	19	#NUM!	10
RP11-514P8	#NUM!	29	#NUM!	21	#NUM!	8
RP11-514P8	#NUM!	29	#NUM!	21	#NUM!	8
RP11-514P8	#NUM!	29	#NUM!	20	#NUM!	9
TACC2	17.0374	29	18.6354	23	16.7796	6
ALG1	14.3142	29	14.3142	27	14.4501	2
TNRC6B	4.71058	29	4.68123	3	4.71058	26
ETV6	3.56246	29	3.56246	14	3.5703	15
ACACB	1.81535	29	1.20974	12	3.36477	17
PACRG	2.82557	29	2.61965	7	2.94692	22
TRAF2	1.16597	29	0.964284	26	1.246	3
KALRN	0.912684	29	0.872671	15	0.974682	14
CECR2	1.10423	29	1.41603	18	0.860463	11
ERC1	1.0992	29	1.29489	16	0.809898	13
ASXL2	0.81563	29	0.81563	28	0.782025	1
TNS3	0	29	0	10	0.561028	19
ARHGAP24	0	29	0	14	0.498207	15
RCOR1	0	29	0	22	0.311691	7
CNTN4	0	29	0.271678	15	0	14
ADAMTS12	0	29	0	5	0	24
C12orf75	0	29	0	4	0	25
DGKB	0	29	0	19	0	10
LZTS1	0	29	0	0	0	29
MSI2	0	29	0	16	0	13
SLIT3	0	29	0	13	0	16
SNX29	0	29	0	15	0	14
ZBTB7C	0	29	0	18	0	11
RP11-514P8	#NUM!	28	#NUM!	18	#NUM!	10
RP11-514P8	#NUM!	28	#NUM!	20	#NUM!	8
RP11-514P8	#NUM!	28	#NUM!	18	#NUM!	10
RP11-514P8	#NUM!	28	#NUM!	19	#NUM!	9
RP11-514P8	#NUM!	28	#NUM!	19	#NUM!	9
RP11-514P8	#NUM!	28	#NUM!	19	#NUM!	9
RP11-514P8	#NUM!	28	#NUM!	19	#NUM!	9
RP11-514P8	#NUM!	28	#NUM!	20	#NUM!	8
MEGF11	50.7246	28	50.7246	11	52.6338	17
DYSF	12.1935	28	10.881	19	12.3544	9
MKLN1	6.63422	28	7.0218	8	4.81815	20
FIP1L1	4.79559	28	4.99621	8	4.698	20
HDAC4	3.681	28	3.07896	4	3.77512	24
MACF1	3.93504	28	3.97653	18	3.75581	10
MCTP1	2.09797	28	1.75572	12	2.8206	16
SIK3	1.81535	28	1.81535	21	2.21794	7
SNRPG	1.93395	28	1.75572	2	2.09178	26
JUP	1.19909	28	0.271678	5	1.7418	23
SIL1	1.93395	28	2.11585	9	1.64347	19
SLIRP	0.81563	28	0.695199	25	1.33784	3
KIAA0825	0	28	0	19	0.838238	9
MAGI2	1.52192	28	1.75572	8	0.680062	20
GATAD2A	0	28	0	3	0.35723	25
ASTN1	0	28	0	3	0	25
C3orf67	0	28	0	5	0	23
C8orf34	0	28	0	17	0	11
ENPP1	0	28	0	24	0	4
ESPL1	0	28	0	3	0	25
GABBR2	0	28	0	16	0	12
NSMCE2	0	28	0	17	0	11
SEMA5B	0	28	0	12	0	16
SLIT2	0	28	0	24	0	4
TMEM163	0	28	0	25	0	3
TSSC1	0	28	0	14	0	14
ZNF18	0	28	0	28	0	0
RP11-514P8	#NUM!	27	#NUM!	18	#NUM!	9
RP11-514P8	#NUM!	27	#NUM!	19	#NUM!	8
RP11-514P8	#NUM!	27	#NUM!	18	#NUM!	9
RP11-514P8	#NUM!	27	#NUM!	18	#NUM!	9
RP11-514P8	#NUM!	27	#NUM!	18	#NUM!	9
RP11-514P8	#NUM!	27	#NUM!	19	#NUM!	8
SULF2	9.4884	27	10.0586	6	8.72129	21
CACNA1C	5.73083	27	4.84907	14	6.48888	13
NUP210L	6.22526	27	6.89923	20	4.87077	7
APP	3.66283	27	3.47366	6	4.26859	21
PRKAR2A	2.62291	27	2.0412	12	3.21024	15
PRKAR1B	4.07699	27	4.38291	8	2.68611	19
ATG10	2.12755	27	2.12755	2	2.59961	25
LDLRAD4	2.15981	27	2.38609	18	1.66946	9
NOS1	1.28637	27	1.45722	5	1.28637	22
LARGE	1.04659	27	0.647444	11	1.28561	16
ECE1	0.657727	27	0	26	1.12159	1
SFMBT1	0.220997	27	0	24	0.72423	3
SHISA9	0	27	0	18	0.662991	9
PARD3B	0.583368	27	0.666381	19	0.532688	8
SKAP1	0.658638	27	0.74165	5	0.311691	22
MTA3	0	27	0	20	0.311691	7
TSHZ2	0.843615	27	2.20024	17	0.220997	10
ATP9A	0.346947	27	1.13635	7	0	20
BTBD16	0	27	0	7	0	20
DIP2C	0	27	0	15	0	12
GDF10	0	27	0	0	0	27
GMDS	0	27	0	20	0	7
LINGO1	0	27	0	22	0	5
MAGED1	0	27	0	0	0	27
RIMBP2	0	27	0	15	0	12
TIAM1	0	27	0	19	0	8
TLE4	0	27	0	0	0	27
RP11-458D21	#NUM!	26	#NUM!	11	#NUM!	15
RP11-514P8	#NUM!	26	#NUM!	18	#NUM!	8
RP11-514P8	#NUM!	26	#NUM!	18	#NUM!	8
35489	52.1202	26	53.6223	21	50.7833	5
SMG6	29.0198	26	31.9387	23	28.1456	3
DST	16.8296	26	17.1076	3	16.4674	23
CDH23	7.34067	26	7.34067	15	7.56181	11
PTPRG	3.3648	26	3.56246	19	2.09178	7
OBSL1	2.00288	26	1.9882	25	2.00288	1
MAP4K4	2.82145	26	3.53772	8	1.67648	18
CSMD1	1.30344	26	1.60504	17	1.30344	9
SHC3	2.07816	26	2.76527	0	1.17827	26
TRAPPC9	1.79785	26	2.5719	10	1.12083	16
PITPNC1	1.4524	26	1.60444	18	1.02022	8
APIP	0.220997	26	0	6	0.844378	20
ZNF362	0.640528	26	0.300497	25	0.697261	1
FER1L6	0.220997	26	0	23	0.651722	3
ADAM18	0	26	0	26	0	0
ANKFN1	0	26	0	8	0	18
EFCAB6	0	26	0	26	0	0
FAM178B	0	26	0	21	0	5
GPR156	0	26	0	25	0	1
MAP3K5	0	26	0	26	0	0
NAALADL2	0	26	0	17	0	9
PPP2R2B	0	26	0	15	0	11
TBC1D22B	0	26	0	25	0	1
TSEN2	0	26	0	25	0	1
ZNF681	0	26	0	0	0	26
FMNL3	87.3663	25	87.2191	17	87.3663	8
PDE4DIP	54.9915	25	57.3315	11	48.1815	14
PRKG1	47.5989	25	53.1965	16	42.0219	9
RABGAP1L	26.2387	25	26.7462	11	24.9227	14
RAD52	18.6454	25	17.0974	22	22.4171	3
THRA	16.8164	25	15.0918	4	19.7597	21
LARP1	10.7573	25	10.4417	2	10.7573	23
FBXL17	8.86578	25	8.29715	4	9.45879	21
HLCS	8.70946	25	8.37264	8	9.28234	17
FCHSD2	7.60612	25	7.60612	5	7.726	20
KIF26B	4.08011	25	4.08241	9	4.08011	16
SORBS1	3.07401	25	1.98157	15	3.63812	10
PEBP4	1.77167	25	1.45722	5	1.8779	20
TOX2	1.46447	25	1.44285	1	1.86938	24
SASH1	1.35689	25	0.271678	18	1.86428	7
KAT2B	0.890303	25	0.890303	2	1.58527	23
ADAMTS16	1.50387	25	1.60444	6	1.39452	19
TGM2	0.697261	25	0.300497	3	0.855437	22
SYN3	0.300497	25	0.300497	8	0.503233	17
INPP5A	0	25	0	11	0.340031	14
ACOT11	0	25	0	10	0	15
ADK	0	25	0	8	0	17
CDH1	0	25	0	23	0	2
CEP112	0	25	0	19	0	6
CNTN5	0	25	0	3	0	22
CSMD3	0	25	0	23	0	2
CUX2	0	25	0	16	0	9
FA2H	0	25	0	25	0	0
FAM78B	0	25	0	24	0	1
FTO	0	25	0	6	0	19
NTRK2	0	25	0	21	0	4
PELI1	0	25	0	24	0	1
RET	0	25	0	0	0	25
SNTG1	0	25	0	15	0	10
SRGAP3	0	25	0	13	0	12
TLL2	0	25	0	1	0	24
TPRG1	0	25	0	21	0	4
UVRAG	0	25	0	19	0	6
RP11-463D19	#NUM!	24	#NUM!	1	#NUM!	23
ENTPD1	224.783	24	258.078	1	214.839	23
FLNC	84.7717	24	90.3718	9	83.1067	15
TECPR2	12.1305	24	12.2585	7	12.099	17
FBXO32	7.9953	24	7.9953	23	7.22562	1
FOXN3	6.17264	24	5.64685	11	6.37752	13
ANK2	7.22094	24	7.59319	23	6.28908	1
DOCK7	2.56211	24	2.18056	21	3.4836	3
CELSR1	2.68611	24	2.58978	5	2.68611	19
KSR2	2.19057	24	2.44689	16	2.00288	8
PCSK6	1.93395	24	1.9547	3	1.52333	21
EMCN	1.16674	24	0.938058	20	1.33784	4
TRAK1	0.919135	24	0.81563	16	1.12083	8
FAF1	0.734734	24	0.394703	16	0.962649	8
EVL	0.706393	24	0.394703	4	0.814923	20
RAPGEF2	0.271678	24	0	3	0.697261	21
ZNF131	0	24	0	24	0.35723	0
ACACA	0.572175	24	0.647444	10	0.220997	14
GNPAT	1.55769	24	2.4025	24	0	0
GUCY1A2	0	24	0.346947	2	0	22
ARAP1	0	24	0.300497	1	0	23
PTPRD	0	24	0.271678	16	0	8
BACH2	0	24	0	13	0	11
CLDN16	0	24	0	23	0	1
CTNND2	0	24	0	12	0	12
DHRSX	0	24	0	10	0	14
LBP	0	24	0	2	0	22
NBPF12	0	24	0	1	0	23
NELL1	0	24	0	15	0	9
PLXNA4	0	24	0	10	0	14
PRDM16	0	24	0	10	0	14
SCARA3	0	24	0	2	0	22
SCUBE2	0	24	0	11	0	13
THSD4	0	24	0	11	0	13
TMC1	0	24	0	11	0	13
TMEM108	0	24	0	2	0	22
LSMD1	#NUM!	23	#NUM!	7	#NUM!	16
PDZD2	85.9012	23	63.435	10	98.2966	13
NKAIN2	14.3382	23	12.2922	15	16.6322	8
HOXB3	14.2858	23	15.5996	12	13.0137	11
TANC1	11.2881	23	10.421	12	11.3495	11
DIP2B	10.5887	23	11.029	18	10.2407	5
CACNA1S	8.11118	23	8.11118	10	8.46182	13
ANKS1B	6.81945	23	6.29392	16	7.82272	7
ZBTB16	6.38955	23	4.41861	5	7.68936	18
PAX8	10.2196	23	10.2196	4	7.56212	19
DIRC3	5.1558	23	5.05501	5	5.86767	18
ZRANB3	4.8596	23	4.5774	13	5.00969	10
SNTB1	4.14728	23	4.64765	19	3.65401	4
RB1	3.08129	23	3.08129	8	3.23574	15
VPS53	2.00057	23	1.6909	16	3.20985	7
USP4	3.24443	23	4.47285	15	2.85475	8
ZNF83	2.07816	23	1.75572	20	2.17668	3
SAMHD1	1.53724	23	0.91386	18	1.6198	5
ARHGEF10L	1.30344	23	1.63126	6	1.246	17
NEGR1	1.50387	23	1.83025	6	1.05449	17
PTPRS	0	23	0	15	0.799224	8
TAF1	1.11482	23	1.50893	18	0.651722	5
OSBPL1A	0.647444	23	0.647444	17	0.622618	6
EPHB1	0.89291	23	1.0886	9	0.498207	14
GAS7	0	23	0	11	0.311691	12
KCTD7	0	23	0	16	0.220997	7
MPDZ	0.697261	23	1.45722	22	0	1
CACNA2D3	0	23	0	13	0	10
CDH11	0	23	0	23	0	0
DOCK1	0	23	0	11	0	12
DPP10	0	23	0	8	0	15
EDEM2	0	23	0	7	0	16
FAM188B	0	23	0	23	0	0
FAM83A	0	23	0	0	0	23
GPM6A	0	23	0	22	0	1
INMT-FAM188B	0	23	0	23	0	0
KCTD13	0	23	0	1	0	22
MMD2	0	23	0	2	0	21
NDFIP2	0	23	0	23	0	0
PDZRN4	0	23	0	21	0	2
RCC1	0	23	0	21	0	2
SCUBE1	0	23	0	6	0	17
SEZ6L	0	23	0	13	0	10
SMAD5	0	23	0	23	0	0
TAF2	0	23	0	1	0	22
TBC1D22A	0	23	0	16	0	7
VWCE	0	23	0	3	0	20
AC011551	#NUM!	22	#NUM!	22	#NUM!	0
ZSCAN5C	#NUM!	22	#NUM!	21	#NUM!	1
ZFHX3	10.5916	22	11.1677	10	9.27	12
ALPK2	8.28786	22	7.85003	19	8.28786	3
SLC8B1	4.40448	22	3.87526	20	4.92144	2
GLMN	1.98555	22	1.71652	20	2.492	2
LPP	2.44901	22	2.88737	15	2.44901	7
CELF4	2.11253	22	1.9547	12	2.31693	10
COBL	1.8215	22	1.41603	17	2.07816	5
KCMF1	1.4951	22	1.02192	17	1.89045	5
PARVB	1.53787	22	1.30856	8	1.53787	14
CDC42BPB	1.12083	22	0.271678	5	1.246	17
ESR1	1.31324	22	1.72889	14	0.838238	8
APOBEC3G	0.658638	22	0.647444	2	0.668921	20
CDK14	0	22	0	4	0.561028	18
SGCD	0.503233	22	0.600993	19	0.503233	3
NFATC3	0.628908	22	0.872671	0	0.35723	22
URB1	0.492675	22	0.572175	1	0.220997	21
HECW1	0.220997	22	0.271678	8	0.220997	14
INPP4B	0.220997	22	1.02192	6	0	16
ARHGAP19-SLIT1	0	22	0	5	0	17
ARHGAP8	0	22	0	13	0	9
CELA1	0	22	0	22	0	0
CREB5	0	22	0	11	0	11
CRYL1	0	22	0	2	0	20
CTNNBIP1	0	22	0	17	0	5
DLG3	0	22	0	11	0	11
DNER	0	22	0	9	0	13
FAM53A	0	22	0	2	0	20
FGF13	0	22	0	18	0	4
GABRG3	0	22	0	11	0	11
GNG4	0	22	0	16	0	6
GPR133	0	22	0	8	0	14
KCNN3	0	22	0	12	0	10
LRFN2	0	22	0	2	0	20
NKAIN3	0	22	0	21	0	1
NOTCH2	0	22	0	15	0	7
PCDH15	0	22	0	10	0	12
PRR5-ARHGAP8	0	22	0	13	0	9
PTPRE	0	22	0	3	0	19
S100Z	0	22	0	4	0	18
SLX4IP	0	22	0	11	0	11
SPAG16	0	22	0	10	0	12
SPOCK1	0	22	0	11	0	11
ZNF536	0	22	0	11	0	11
AP000304	#NUM!	21	#NUM!	15	#NUM!	6
NSG2	#NUM!	21	#NUM!	7	#NUM!	14
MARK4	78.7584	21	71.5775	10	91.5941	11
KDM2B	34.3774	21	28.8354	7	38.9806	14
LMOD2	28.8354	21	28.8354	21	27.1071	0
AHNAK	30.0689	21	32.811	10	25.6727	11
RHBDD1	16.9048	21	15.0367	19	17.3054	2
CTNNA1	15.2498	21	13.4008	9	16.6721	12
PHACTR1	9.51004	21	7.47884	14	10.4214	7
GSN	11.2881	21	12.9173	7	10.1243	14
SFI1	8.49604	21	8.77858	19	8.48571	2
TYW1	7.52998	21	7.60612	18	6.75968	3
DOCK3	4.8975	21	3.31378	11	6.2077	10
ALG6	4.89445	21	3.72257	19	6.04952	2
PACS2	4.29165	21	3.98343	19	4.7834	2
TAOK1	4.56205	21	5.88544	14	3.89746	7
TSPAN18	4.07783	21	6.89923	8	3.58348	13
ADAMTSL1	2.64941	21	1.95475	19	3.06815	2
NFIX	2.78731	21	3.41845	14	1.89045	7
ZSWIM5	1.90796	21	2.0412	12	1.86428	9
NAV2	0.81563	21	0.695199	9	1.79288	12
FAM129A	2.56038	21	2.9372	6	1.68308	15
IGF2R	0.92416	21	0.647444	8	1.64347	13
DAZAP1	1.12585	21	0.647444	18	1.53787	3
CAPZB	1.5208	21	1.62291	1	1.5208	20
MYO1F	1.22361	21	1.02192	11	1.48043	10
DNAH2	1.00144	21	1.06108	12	1.00144	9
CCNY	0.945227	21	1.02192	9	0.945227	12
SUGP2	0.919135	21	0.964284	6	0.855437	15
EHMT1	0.751933	21	0.394703	9	0.799224	12
KANSL3	0.612187	21	0.300497	1	0.651722	20
GALNT16	0.35723	21	0.420928	6	0.35723	15
C20orf196	0	21	0	5	0.220997	16
DTD1	0	21	0	2	0.220997	19
EEF2K	0.721425	21	0.964284	13	0	8
ANO2	0	21	0	8	0	13
BLOC1S5-TXNDC5	0	21	0	15	0	6
C22orf34	0	21	0	11	0	10
CIRH1A	0	21	0	1	0	20
CNOT4	0	21	0	20	0	1
DISC1	0	21	0	8	0	13
DNAH8	0	21	0	17	0	4
GNG7	0	21	0	7	0	14
HHAT	0	21	0	13	0	8
IL1RAP	0	21	0	17	0	4
LRRTM4	0	21	0	13	0	8
MICAL2	0	21	0	4	0	17
NEBL	0	21	0	20	0	1
PDIA5	0	21	0	15	0	6
PLCH1	0	21	0	6	0	15
PRLR	0	21	0	13	0	8
ROR1	0	21	0	8	0	13
SDK2	0	21	0	7	0	14
SLC35F3	0	21	0	11	0	10
ST8SIA1	0	21	0	20	0	1
TANGO2	0	21	0	1	0	20
TBC1D3	0	21	0	7	0	14
TMEM132C	0	21	0	7	0	14
TMEM178B	0	21	0	9	0	12
NME7	279.21	20	265.039	18	297.929	2
RYR1	78.6694	20	68.9181	10	91.6041	10
MSH6	64.2088	20	69.3141	14	60.4381	6
SIAH1	45.9164	20	48.62	9	40.0775	11
ERCC1	31.2929	20	31.2929	4	31.3768	16
SLC48A1	12.7123	20	12.559	12	18.6892	8
ZHX3	13.5482	20	13.0239	18	14.2678	2
ADORA2B	11.2244	20	9.18128	1	11.8193	19
SPIDR	9.91742	20	9.38058	12	10.4885	8
NAA15	8.70006	20	8.5051	4	9.65707	16
C9orf3	7.81556	20	6.73619	15	8.66985	5
AK5	4.77047	20	4.38291	10	5.89135	10
HUWE1	5.56268	20	4.94385	12	5.56268	8
AAK1	4.99968	20	5.58489	6	4.86363	14
KBTBD12	3.72757	20	2.29189	19	4.2229	1
MAPRE2	2.93862	20	3.40906	1	2.93862	19
STAT6	2.60536	20	2.09797	20	2.85475	0
TLN2	1.9882	20	1.6909	16	2.35022	4
SMAD1	1.84893	20	1.45722	0	1.93149	20
PHACTR4	1.72584	20	1.98157	15	1.59845	5
SETBP1	1.40835	20	1.29489	15	1.59845	5
IQSEC1	1.3904	20	1.3904	6	1.49965	14
NXN	1.55171	20	1.60775	4	1.48119	16
LRBA	1.78582	20	2.2887	9	1.30268	11
RPS6KA2	0.897935	20	0.938058	7	0.843264	13
ROBO1	0.311691	20	0	13	0.809898	7
TJP2	0	20	0	3	0.340031	17
KCND3	0	20	0	12	0.311691	8
TANGO6	0.6157	20	0.81563	7	0.220997	13
PAPD5	0	20	0	17	0.220997	3
BTRC	0	20	0.271678	12	0	8
AGBL1	0	20	0	13	0	7
ALDH1A2	0	20	0	4	0	16
AXDND1	0	20	0	8	0	12
C3orf58	0	20	0	2	0	18
CHRM3	0	20	0	11	0	9
CKMT1B	0	20	0	3	0	17
CLDN11	0	20	0	15	0	5
CNBD1	0	20	0	9	0	11
FAM19A5	0	20	0	9	0	11
IMMP2L	0	20	0	14	0	6
INPP5B	0	20	0	10	0	10
INPP5D	0	20	0	10	0	10
LRRC4C	0	20	0	12	0	8
MOXD1	0	20	0	4	0	16
MRPS17	0	20	0	1	0	19
NR4A1	0	20	0	5	0	15
PAPPA2	0	20	0	9	0	11
PIEZO2	0	20	0	6	0	14
RAB3D	0	20	0	6	0	14
SLCO3A1	0	20	0	4	0	16
TCERG1L	0	20	0	13	0	7
VAV3	0	20	0	6	0	14
WAS	0	20	0	19	0	1
WWP2	0	20	0	13	0	7
ZNF697	0	20	0	20	0	0
ZNF713	0	20	0	1	0	19
CTC-435M10	#NUM!	19	#NUM!	13	#NUM!	6
TM4SF2	#NUM!	19	#NUM!	17	#NUM!	2
PDXDC1	227.763	19	198.205	15	234.358	4
SH3PXD2A	95.743	19	81.9577	16	123.761	3
MAP3K12	79.4634	19	77.614	13	88.7262	6
TPM3	85.8479	19	102.012	3	73.0604	16
ATG7	60.5387	19	64.7228	6	59.9301	13
TIAM2	49.6447	19	39.505	9	51.3992	10
EML6	26.5718	19	32.2691	1	23.5571	18
PCNT	15.3446	19	15.8526	11	15.3446	8
RCSD1	12.231	19	11.6051	14	14.952	5
SLC9A7	14.5516	19	13.2753	1	14.6952	18
GNAS	14.1195	19	13.0203	1	14.1195	18
SWT1	12.407	19	12.407	14	12.1218	5
SRPK2	10.63	19	12.5228	6	9.98329	13
CSF1R	10.1428	19	10.8464	5	9.65631	14
ITPR1	8.64738	19	8.78863	4	8.64738	15
NPR2	6.38682	19	5.64685	4	6.41971	15
KIF27	4.55364	19	4.14694	18	4.87125	1
KCTD8	2.74618	19	2.11585	18	3.88079	1
SEC24D	3.65629	19	3.11323	0	3.65629	19
HOMER2	3.3747	19	3.21551	5	3.58717	14
PTPN9	2.44901	19	1.45722	13	3.44185	6
DIAPH2	2.2558	19	2.0856	8	2.61867	11
KIAA1211	1.52949	19	1.0886	9	2.2517	10
PLCL1	1.93149	19	2.0412	8	1.93149	11
DYNC1LI2	1.77167	19	1.30856	0	1.85423	19
EIF4E	1.9628	19	3.47366	13	1.48043	6
PLCL2	0.92416	19	0.81563	1	1.4383	18
PPARGC1B	0.919135	19	0.572175	3	1.30344	16
CHD9	1.84893	19	2.65057	14	1.18329	5
STK32B	0.855437	19	0	9	1.00144	10
ENOX1	0.300497	19	0	14	0.651722	5
EXOC6	0.271678	19	0.271678	5	0.311691	14
STK35	0.220997	19	0.271678	16	0.220997	3
C2orf42	0	19	0	7	0.220997	12
PSMG4	0	19	0	5	0.220997	14
AHRR	0	19	0	16	0	3
APTX	0	19	0	2	0	17
ATP8B4	0	19	0	18	0	1
C14orf37	0	19	0	5	0	14
C1orf141	0	19	0	1	0	18
CELF2	0	19	0	5	0	14
DOCK2	0	19	0	10	0	9
DTNB	0	19	0	15	0	4
FAM155A	0	19	0	12	0	7
FBXL7	0	19	0	8	0	11
FFAR4	0	19	0	19	0	0
GRK5	0	19	0	9	0	10
GRM4	0	19	0	5	0	14
IL23R	0	19	0	1	0	18
IQCJ-SCHIP1	0	19	0	10	0	9
LIPC	0	19	0	6	0	13
LMX1A	0	19	0	16	0	3
LRP5	0	19	0	3	0	16
MYT1	0	19	0	9	0	10
NOTCH2NL	0	19	0	11	0	8
PLCB4	0	19	0	19	0	0
PVRL1	0	19	0	4	0	15
SPTBN4	0	19	0	7	0	12
THSD7B	0	19	0	12	0	7
TTLL1	0	19	0	9	0	10
UBE2W	0	19	0	0	0	19
WWC2	0	19	0	13	0	6
ZC3H7B	0	19	0	12	0	7
RP11-127H5	#NUM!	18	#NUM!	10	#NUM!	8
RP11-73M18	#NUM!	18	#NUM!	11	#NUM!	7
NDE1	53.0452	18	59.5611	12	30.674	6
MYH11	28.5929	18	30.8891	9	25.4884	9
S100A13	14.784	18	14.8876	15	14.6138	3
OSBP2	5.5385	18	5.4797	6	6.5252	12
DEPTOR	5.66674	18	5.3916	13	6.14885	5
KTN1	6.57677	18	7.20884	2	5.52001	16
RBM6	3.24216	18	2.86782	6	3.57138	12
STAB2	3.67084	18	4.54456	14	3.42631	4
WLS	3.07343	18	1.32242	14	3.41578	4
SEMA6D	2.15981	18	1.70327	8	3.28077	10
KLC1	2.14618	18	2.05358	11	2.33245	7
CROCC	0.647444	18	0.572175	5	2.09178	13
PHLDB1	1.22437	18	1.14435	5	1.30344	13
CECR5	1.246	18	1.4833	15	1.12083	3
FOXP2	0.311691	18	0	12	0.962649	6
MICAL3	0.778158	18	0.572175	11	0.945227	7
ZNF423	0.940201	18	1.29619	6	0.940201	12
NBPF1	0.764353	18	0.543356	5	0.935457	13
MTUS2	0.668921	18	0.394703	12	0.668921	6
RGL1	0.220997	18	0	12	0.532688	6
RBPJ	0	18	0	10	0.498207	8
ORAI1	0	18	0	0	0.35723	18
PLCB1	0.583368	18	0.965572	12	0.311691	6
FAM172A	0	18	0	9	0.220997	9
ZFAT	0	18	0	2	0.220997	16
MLLT3	0	18	0.271678	11	0	7
ABCG2	0	18	0	15	0	3
ACAD10	0	18	0	9	0	9
AK9	0	18	0	1	0	17
ATP10A	0	18	0	13	0	5
CARD11	0	18	0	8	0	10
CDH3	0	18	0	5	0	13
CDKAL1	0	18	0	16	0	2
CLCN1	0	18	0	12	0	6
CPXM2	0	18	0	11	0	7
CUBN	0	18	0	15	0	3
DNAJB13	0	18	0	0	0	18
DSCAML1	0	18	0	9	0	9
ERI1	0	18	0	17	0	1
FBLN1	0	18	0	1	0	17
HEG1	0	18	0	11	0	7
MYT1L	0	18	0	11	0	7
PRKX	0	18	0	3	0	15
PTAFR	0	18	0	11	0	7
PTPRU	0	18	0	10	0	8
RASGEF1C	0	18	0	4	0	14
ROR2	0	18	0	8	0	10
SLC1A2	0	18	0	8	0	10
STRC	0	18	0	3	0	15
SUFU	0	18	0	2	0	16
TFAP2D	0	18	0	17	0	1
TPD52	0	18	0	4	0	14
TXNDC5	0	18	0	12	0	6
VAV2	0	18	0	5	0	13
ZNF432	0	18	0	18	0	0
C5orf17	#NUM!	17	#NUM!	13	#NUM!	4
RP11-192H23	#NUM!	17	#NUM!	5	#NUM!	12
GNPTAB	94.9112	17	87.5624	14	97.7623	3
VPS13B	49.9837	17	48.7156	12	55.2839	5
APPL2	39.5621	17	38.5676	0	41.1635	17
PBRM1	36.4631	17	36.9934	3	33.6628	14
SYNE2	29.0338	17	26.8551	10	32.4249	7
MTERFD2	29.9706	17	30.3585	0	29.9706	17
JAZF1	25.7274	17	34.7829	9	25.6396	8
PPP6R2	17.4176	17	15.9441	4	18.5423	13
FARP1	10.4669	17	7.45681	7	12.2123	10
ENAH	8.84035	17	8.78189	14	8.84035	3
PPFIA3	7.09493	17	7.51528	14	7.09493	3
NFIC	4.09631	17	3.99833	8	4.50899	9
SP2	3.21811	17	2.86087	16	4.20609	1
ITSN1	3.17833	17	2.24283	12	3.77512	5
TRRAP	3.2626	17	2.96744	6	3.2626	11
FKBP5	2.88241	17	2.5719	15	3.05307	2
NFASC	2.32382	17	2.32382	11	2.77185	6
BTAF1	2.1068	17	1.9882	16	2.52979	1
NUP153	1.95517	17	1.29489	17	2.52979	0
KDM3B	2.44684	17	2.4745	7	2.2952	10
PHF20	1.46447	17	0.938058	10	2.26105	7
CAMK2B	1.92033	17	1.33479	9	2.07816	8
PLXNA2	1.81145	17	1.60444	0	2.0681	17
CDC25B	2.00288	17	1.65689	17	2.02656	0
ZFYVE28	1.62832	17	0.74165	14	1.93149	3
FAM102B	1.50387	17	1.06108	2	1.64953	15
NFATC2	1.50387	17	1.13635	12	1.57227	5
CLASP1	1.63126	17	1.63126	6	1.48043	11
USP22	1.39452	17	1.56064	12	1.39452	5
PCCB	0	17	0	0	1.246	17
CREM	0.647444	17	0.300497	1	1.21769	16
PHF2	1.16674	17	1.38521	3	1.12661	14
DOCK10	1.22437	17	1.29489	13	1.12159	4
PRSS23	1.12083	17	1.21033	5	1.12083	12
STIM1	1.12661	17	1.71652	4	1.00144	13
PSMA1	0.919135	17	0.81563	3	1.00144	14
MCF2L	0.947941	17	0.947941	8	0.901059	9
ARHGAP39	0	17	0	6	0.719204	11
CPAMD8	0	17	0	7	0.532688	10
UBE2D2	0.618625	17	0.618625	3	0.35723	14
CLIC4	0.300497	17	0.300497	14	0.340031	3
QSER1	0.220997	17	0.815034	3	0.220997	14
HOOK2	0.220997	17	0.300497	8	0.220997	9
MYH6	0.640528	17	1.33479	14	0	3
ELMO1	0.767875	17	1.33276	9	0	8
SND1	0	17	0.271678	15	0	2
APOBEC3F	0	17	0	1	0	16
BAIAP2	0	17	0	15	0	2
C16orf95	0	17	0	12	0	5
CATSPERD	0	17	0	7	0	10
CHD5	0	17	0	1	0	16
CHURC1-FNTB	0	17	0	15	0	2
CLYBL	0	17	0	6	0	11
DCC	0	17	0	13	0	4
EPB41L4B	0	17	0	12	0	5
FAM182B	0	17	0	12	0	5
FHIT	0	17	0	1	0	16
FNTB	0	17	0	15	0	2
GTF2IRD2B	0	17	0	9	0	8
INMT	0	17	0	0	0	17
LIPG	0	17	0	1	0	16
MIPOL1	0	17	0	12	0	5
NDUFC2-KCTD14	0	17	0	11	0	6
NTNG1	0	17	0	9	0	8
PDE10A	0	17	0	8	0	9
PEX26	0	17	0	3	0	14
PGBD5	0	17	0	4	0	13
PRKCG	0	17	0	14	0	3
SHCBP1L	0	17	0	17	0	0
SLC2A14	0	17	0	7	0	10
SNAP25	0	17	0	2	0	15
SORCS3	0	17	0	6	0	11
STX16-NPEPL1	0	17	0	4	0	13
STYXL1	0	17	0	17	0	0
SUGCT	0	17	0	10	0	7
TENM3	0	17	0	8	0	9
WWC1	0	17	0	13	0	4
ZPLD1	0	17	0	17	0	0
TBCE	161.956	16	161.956	8	166.517	8
ABHD2	103.982	16	107.168	15	97.0781	1
MCF2L2	28.2626	16	24.629	4	35.2004	12
RBM25	29.1153	16	30.9161	3	27.4268	13
TP53BP1	22.5206	16	22.2362	7	22.5829	9
HDLBP	19.3418	16	17.6745	3	20.0238	13
USH2A	20.13	16	22.6663	8	19.3034	8
STAG1	20.4393	16	21.8384	6	18.8876	10
RBMS2	18.9973	16	22.4488	12	17.2565	4
CCDC60	11.4143	16	9.27555	3	12.4653	13
MAP4	13.5403	16	14.2194	8	11.7806	8
ADCY3	9.40137	16	9.69012	4	9.40137	12
TNS1	5.63342	16	6.143	7	5.35137	9
FGD5	4.22506	16	3.9094	7	4.71681	9
FHOD3	3.61387	16	3.3302	12	4.5064	4
CREBBP	2.56211	16	1.95475	10	3.50177	6
PLAGL1	3.29443	16	2.12217	2	3.4836	14
ARID2	3.18852	16	3.52492	5	3.10543	11
CBFA2T2	2.04731	16	1.31252	11	2.79262	5
CCDC141	3.86836	16	4.25294	16	2.73986	0
PDZRN3	2.82124	16	3.06576	1	2.63014	15
HIPK2	1.30344	16	1.02192	5	2.46621	11
TJP1	3.00432	16	3.62958	6	2.42969	10
TMEM198	1.04659	16	0.767875	15	2.34608	1
ZEB2	3.39933	16	3.79659	14	2.31693	2
DNAJB6	2.26686	16	2.17664	13	2.26686	3
CACNA2D4	2.46511	16	3.31355	3	2.11145	13
KCNH1	2.11145	16	2.4025	3	1.86428	13
ADCY2	0.890303	16	0.300497	10	1.66946	6
KCNJ10	1.75011	16	1.99914	13	1.59806	3
OPA3	1.84893	16	2.18056	10	1.38722	6
DNAH14	1.00144	16	0.666381	9	1.38722	7
CECR1	0.979848	16	0	10	1.30268	6
KCNB1	1.28106	16	1.51485	9	1.18329	7
PTPN2	0.843264	16	0	1	1.12585	15
KCNS3	0.940201	16	0.300497	6	1.00144	10
ARMC2	1.22437	16	1.3904	10	0.980611	6
TCF7L2	0.778158	16	0.692606	8	0.979848	8
SPECC1	1.41202	16	1.75572	11	0.940201	5
GPATCH2L	0.271678	16	0	5	0.940201	11
C14orf159	1.28561	16	2.02596	11	0.855437	5
TTLL11	0.814923	16	0.965572	9	0.814923	7
WDFY4	0.704177	16	0.647444	4	0.799224	12
PRKCA	0.340031	16	0	9	0.782025	7
EXD2	1.10423	16	1.29489	16	0.72423	0
CPNE4	0.89291	16	1.51485	8	0.651722	8
SLC44A2	0.964284	16	0.964284	15	0.622618	1
NINJ2	0.532688	16	0.394703	10	0.532688	6
CDH20	0.657727	16	0.721425	5	0.35723	11
CCDC30	0.300497	16	0.300497	9	0.340031	7
DLC1	0	16	0	8	0.311691	8
SFXN1	0	16	0.666381	0	0	16
CACNA1E	0	16	0.618625	9	0	7
CDH12	0	16	0.300497	13	0	3
ZDHHC14	0	16	0.271678	8	0	8
AAED1	0	16	0	2	0	14
BBS9	0	16	0	8	0	8
C20orf194	0	16	0	4	0	12
CACNA1B	0	16	0	8	0	8
CD4	0	16	0	11	0	5
CDH9	0	16	0	14	0	2
CPT1C	0	16	0	4	0	12
DAZ4	0	16	0	5	0	11
FARS2	0	16	0	10	0	6
GDPD5	0	16	0	1	0	15
HIP1	0	16	0	9	0	7
HPSE2	0	16	0	8	0	8
IL1RAPL2	0	16	0	10	0	6
KHDRBS2	0	16	0	15	0	1
LINGO2	0	16	0	5	0	11
MOBP	0	16	0	2	0	14
PNPLA1	0	16	0	14	0	2
PRAMEF6	0	16	0	3	0	13
PSD2	0	16	0	12	0	4
RBL1	0	16	0	7	0	9
RYR2	0	16	0	9	0	7
SPICE1	0	16	0	3	0	13
TG	0	16	0	13	0	3
TGFBRAP1	0	16	0	2	0	14
UPK3B	0	16	0	5	0	11
WDR70	0	16	0	8	0	8
ZBP1	0	16	0	16	0	0
ZNF143	0	16	0	11	0	5
ZNF841	0	16	0	16	0	0
ZSCAN5A	0	16	0	11	0	5
CTC-326K19	#NUM!	15	#NUM!	1	#NUM!	14
CTC-490E21	#NUM!	15	#NUM!	11	#NUM!	4
RP11-613M10	#NUM!	15	#NUM!	6	#NUM!	9
RP11-613M10	#NUM!	15	#NUM!	6	#NUM!	9
RP11-793H13	#NUM!	15	#NUM!	12	#NUM!	3
C6orf201	376.307	15	381.342	0	371.061	15
MAP3K13	66.4564	15	68.9198	4	65.7248	11
MTSS1	37.4478	15	37.4874	6	37.4478	9
IGF2BP3	22.8559	15	22.2322	2	23.8662	13
TMPRSS9	25.7474	15	26.9213	11	23.6703	4
RFTN1	23.8367	15	24.789	15	22.029	0
LRRC9	16.977	15	17.6824	14	16.9706	1
PLB1	10.9659	15	6.558	8	13.408	7
PSMB7	11.214	15	9.23687	0	11.214	15
GRTP1	8.11574	15	8.11574	9	8.72123	6
CBFA2T3	4.96132	15	3.86836	7	7.78692	8
MYO18A	6.41776	15	5.68319	3	6.92294	12
C15orf27	6.40528	15	6.47444	1	6.27327	14
RRAGD	5.14888	15	4.77219	15	6.10615	0
ACYP2	5.50462	15	7.55299	3	4.35335	12
PRKCQ	3.45036	15	3.31355	13	3.58348	2
MPRIP	3.46813	15	3.52492	6	3.46813	9
STAG2	3.27407	15	2.99752	11	3.27407	4
AMPD3	3.08851	15	3.40653	8	2.93862	7
RGS17	2.94624	15	3.21551	15	2.56492	0
IL16	3.69558	15	4.27806	7	2.36659	8
HIAT1	1.88672	15	1.23596	15	2.31845	0
CSRP3	4.65965	15	5.8744	10	2.25323	5
FAM228B	2.90479	15	3.73471	12	2.09178	3
MAX	2.50802	15	3.72257	14	2.02656	1
C16orf45	1.65689	15	1.16198	5	1.9295	10
RBMS1	1.90408	15	1.77932	6	1.90408	9
WARS	1.60444	15	1.0899	12	1.81906	3
GPD2	1.94154	15	2.3417	13	1.5208	2
FGD4	1.26398	15	1.14435	12	1.37745	3
SHISA6	1.14435	15	0.964284	8	1.37745	7
MAPK10	1.63126	15	2.64484	13	1.34305	2
MECOM	1.33784	15	0.841856	9	1.33784	6
CSNK1E	0.940201	15	0.695199	9	1.246	6
SPPL3	0.81563	15	0.271678	13	1.246	2
CCND3	0.666381	15	0.666381	8	1.15607	7
ZDHHC20	1.30344	15	2.2887	1	1.12585	14
TTC7B	0.441994	15	0	10	1.06461	5
DOPEY2	0	15	0	8	0.843615	7
ZMIZ1	0.311691	15	0	5	0.753685	10
ATF7	0	15	0	12	0.532688	3
TBL1XR1	0.572175	15	0.572175	3	0.503233	12
ZNRF3	0.271678	15	0.271678	4	0.498207	11
LARP1B	0.441994	15	0.693894	8	0.441994	7
ATL2	0	15	0	9	0.311691	6
EXD3	0	15	0	4	0.311691	11
KLHL32	0	15	0	3	0.311691	12
TCF12	0	15	0	14	0.220997	1
ZNF438	0	15	0	4	0.220997	11
MED13	0.855437	15	1.3904	7	0	8
DNAJC1	0	15	0.300497	10	0	5
RANBP10	0	15	0.300497	3	0	12
CAB39L	0	15	0.271678	10	0	5
ARHGEF28	0	15	0	12	0	3
BLM	0	15	0	7	0	8
C9orf171	0	15	0	2	0	13
CDH18	0	15	0	8	0	7
CDH22	0	15	0	12	0	3
CELF5	0	15	0	5	0	10
CHCHD6	0	15	0	10	0	5
EXOC2	0	15	0	2	0	13
EXOC6B	0	15	0	12	0	3
FAM135B	0	15	0	4	0	11
FAM19A2	0	15	0	10	0	5
FAM222B	0	15	0	7	0	8
FGF12	0	15	0	5	0	10
GRID2	0	15	0	14	0	1
LARS2	0	15	0	6	0	9
MMP16	0	15	0	7	0	8
NBPF20	0	15	0	1	0	14
NELL2	0	15	0	6	0	9
NLGN1	0	15	0	9	0	6
PAK4	0	15	0	8	0	7
PBX3	0	15	0	6	0	9
PHLPP2	0	15	0	4	0	11
R3HCC1L	0	15	0	13	0	2
RALYL	0	15	0	6	0	9
RASGEF1B	0	15	0	10	0	5
RBBP8	0	15	0	4	0	11
RPH3AL	0	15	0	10	0	5
RTN4RL1	0	15	0	5	0	10
SCARB1	0	15	0	8	0	7
SH3RF3	0	15	0	9	0	6
SRRM3	0	15	0	11	0	4
SULT2B1	0	15	0	10	0	5
TDRD12	0	15	0	9	0	6
TENM2	0	15	0	11	0	4
TMEM255B	0	15	0	8	0	7
TNR	0	15	0	5	0	10
ZNF678	0	15	0	12	0	3
RP11-321F6	#NUM!	14	#NUM!	7	#NUM!	7
RP11-613M10	#NUM!	14	#NUM!	5	#NUM!	9
RP11-613M10	#NUM!	14	#NUM!	5	#NUM!	9
RP11-724O16	#NUM!	14	#NUM!	11	#NUM!	3
DLEU1	114.79	14	106.268	11	126.121	3
CRYBG3	107.69	14	105.712	3	111.878	11
RNF213	45.8667	14	43.6413	2	51.4087	12
DNASE1	41.2002	14	35.8445	12	42.8757	2
LAMA2	32.9164	14	31.3624	11	40.8093	3
FBXL13	38.8001	14	38.3938	6	38.8001	8
SLC35F1	35.7072	14	29.0742	2	37.7026	12
MYRIP	35.6171	14	35.759	7	35.6171	7
SACS	21.892	14	20.1312	4	32.683	10
TPGS2	23.518	14	24.1448	13	23.518	1
ATCAY	19.4617	14	19.4617	9	20.9985	5
DHX30	13.9764	14	12.29	8	17.7589	6
SLC7A7	12.3186	14	11.8651	9	12.4814	5
SYNE1	10.198	14	9.62663	12	12.2726	2
ATF7IP2	15.3626	14	16.5642	6	12.2107	8
SPAG17	14.7483	14	16.9898	13	11.8193	1
RORA	9.26553	14	9.94064	5	9.01296	9
IPP	9.36489	14	10.6877	3	8.65272	11
ARSG	8.44404	14	8.63403	11	8.44404	3
TESK2	7.445	14	6.18206	7	8.38953	7
RPS11	8.54067	14	11.18	1	7.77125	13
CANX	8.01152	14	9.97824	6	7.4169	8
ZFPM1	8.28212	14	8.28212	4	7.0573	10
MAPK8IP3	5.36874	14	4.99621	13	5.71224	1
AFF1	4.36111	14	2.89672	11	4.95365	3
PRR5L	3.38387	14	2.86782	2	3.71309	12
HSPG2	3.70845	14	5.23425	8	3.70845	6
CXXC1	3.41578	14	4.0552	0	3.24714	14
CHN2	3.58577	14	4.25511	9	3.22532	5
NAV1	3.07343	14	2.61965	6	3.21024	8
FAIM	3.20985	14	3.18092	2	3.20985	12
SLC8A3	2.50802	14	1.99914	12	3.0416	2
OPA1	2.20024	14	1.53575	13	2.78904	1
PTPRM	2.02178	14	1.50764	10	2.65069	4
MAPK14	2.91858	14	4.10715	12	2.43181	2
POLR2F	1.4951	14	1.41603	5	1.68653	9
DOCK8	1.04156	14	0.543356	8	1.35602	6
GPN3	1.22361	14	0.872671	6	1.30268	8
PASK	0.704177	14	0.300497	2	1.246	12
HERC2	0.958224	14	0.872671	5	1.24122	9
TBC1D1	1.50387	14	2.3417	8	1.12661	6
ARHGEF7	0.578227	14	0	12	0.860463	2
GCNT2	0.697261	14	1.0899	7	0.697261	7
MSRA	0.572175	14	0.271678	7	0.697261	7
GAS1	0.271678	14	0	2	0.697261	12
ZZEF1	0.220997	14	0	8	0.578227	6
SLC24A4	0	14	0	6	0.561028	8
SECISBP2L	0.668921	14	1.14435	1	0.532688	13
FAM136A	0	14	0	1	0.220997	13
PBX1	0	14	0	7	0.220997	7
RC3H2	0	14	0	9	0.220997	5
UCK2	0	14	0	11	0.220997	3
LRRC41	0.220997	14	1.06108	9	0	5
GLTSCR1	0.300497	14	0.721425	8	0	6
USP32	0.220997	14	0.572175	4	0	10
ARHGEF3	0	14	0.346947	11	0	3
CIT	0	14	0.271678	9	0	5
NHP2L1	0	14	0.271678	5	0	9
ADRBK2	0	14	0	10	0	4
ANO4	0	14	0	4	0	10
ARHGAP15	0	14	0	4	0	10
BBS5	0	14	0	11	0	3
BTBD11	0	14	0	9	0	5
CCDC170	0	14	0	6	0	8
CLIP2	0	14	0	11	0	3
CYP4F12	0	14	0	6	0	8
CYP4F22	0	14	0	10	0	4
DAPK1	0	14	0	4	0	10
EHHADH	0	14	0	2	0	12
ELAVL3	0	14	0	10	0	4
EPHB2	0	14	0	9	0	5
ERBB4	0	14	0	6	0	8
ESRRG	0	14	0	10	0	4
EVC2	0	14	0	2	0	12
FAM189A1	0	14	0	6	0	8
FGF6	0	14	0	13	0	1
GAPVD1	0	14	0	10	0	4
GPR132	0	14	0	14	0	0
GRAMD1C	0	14	0	5	0	9
GRIN2A	0	14	0	8	0	6
GTF2IRD2	0	14	0	7	0	7
HS3ST4	0	14	0	9	0	5
IFLTD1	0	14	0	8	0	6
IGSF21	0	14	0	5	0	9
IL1RAPL1	0	14	0	7	0	7
IMPA2	0	14	0	14	0	0
L3MBTL4	0	14	0	3	0	11
LINC00632	0	14	0	1	0	13
LPHN3	0	14	0	8	0	6
MCTP2	0	14	0	4	0	10
MYO16	0	14	0	8	0	6
NLRP12	0	14	0	8	0	6
NPEPL1	0	14	0	5	0	9
NTF3	0	14	0	1	0	13
PXDNL	0	14	0	13	0	1
RAP1GAP2	0	14	0	6	0	8
RASA4	0	14	0	11	0	3
RPH3A	0	14	0	5	0	9
SEMA5A	0	14	0	4	0	10
STX8	0	14	0	6	0	8
SYCP2L	0	14	0	7	0	7
TMEM192	0	14	0	2	0	12
UNC79	0	14	0	11	0	3
VAV1	0	14	0	11	0	3
REXO1L10P	#NUM!	13	#NUM!	6	#NUM!	7
REXO1L11P	#NUM!	13	#NUM!	9	#NUM!	4
RP11-637O19	#NUM!	13	#NUM!	6	#NUM!	7
MYBPC1	475.748	13	454.354	6	523.614	7
PLXNC1	51.8173	13	52.603	2	50.6032	11
B3GALNT2	47.2983	13	48.8003	0	46.0784	13
FILIP1L	38.9346	13	34.7326	2	43.725	11
CNOT1	32.3907	13	31.6684	10	32.5063	3
TRAF3IP2	30.2708	13	27.7194	0	31.512	13
TMEM50B	28.5485	13	30.6266	9	25.0231	4
RYR3	24.3087	13	24.8898	8	23.0521	5
UHRF1BP1	20.9101	13	19.6014	2	22.2311	11
MATN2	18.8329	13	16.5982	1	20.4947	12
IFNGR2	17.5227	13	13.6457	9	18.0068	4
UBAP2	17.0476	13	15.4581	5	17.2948	8
HNRNPU	16.3936	13	15.3133	13	17.1323	0
GBA2	16.3954	13	15.8584	13	16.9164	0
MZF1	16.1095	13	15.2277	10	16.2364	3
IRS1	14.8395	13	16.1253	11	14.5223	2
EPB41L5	11.2881	13	10.421	4	11.8374	9
FGF14	9.23193	13	9.23193	10	9.38431	3
CLIP1	9.04949	13	8.94075	6	9.04949	7
SORBS2	8.27471	13	8.47028	3	8.27471	10
SH3D19	7.73672	13	8.11039	9	7.16695	4
C6orf89	6.7462	13	7.74109	13	6.37524	0
ASH1L	4.90458	13	4.92954	7	4.88083	6
THADA	5.08469	13	5.46739	4	4.59019	9
TMEM38B	4.88083	13	5.23004	12	4.59019	1
EFCAB2	5.25339	13	6.29392	9	4.01352	4
TBCD	4.01028	13	4.15563	10	3.88992	3
DPCD	3.69786	13	3.40653	8	3.88307	5
NEURL1	4.01124	13	4.64765	3	3.56801	10
MLX	3.22532	13	1.65689	0	3.50177	13
SPAG9	3.28172	13	2.99752	8	3.41483	5
TRIO	2.32382	13	2.0412	6	3.00432	7
NEK11	2.86087	13	2.86087	2	2.72209	11
EPN2	2.27368	13	1.47366	7	2.63014	6
MBP	2.86809	13	3.72661	10	2.52979	3
ZNF428	1.9628	13	1.0886	7	2.35022	6
MYLK3	2.67416	13	3.69783	7	2.2517	6
UTRN	2.32382	13	3.08585	6	2.02656	7
RSU1	1.84893	13	1.81535	3	2.00676	10
ITGB5	0.788941	13	0.300497	3	2.00288	10
MED12	1.33784	13	0.543356	0	1.9597	13
BMPR2	1.72448	13	1.3904	4	1.94154	9
RPGRIP1	1.77167	13	1.60775	8	1.9295	5
UBR3	2.43087	13	3.08585	6	1.92682	7
CDK5RAP2	1.59392	13	1.33479	4	1.92682	9
FDPS	1.79785	13	1.70327	1	1.90408	12
ARHGAP31	1.53787	13	0.420928	2	1.86428	11
TTC7A	1.14435	13	0.964284	7	1.81906	6
TEX14	1.54407	13	1.46177	5	1.74847	8
PDPK1	1.67284	13	1.50893	5	1.7418	8
CMSS1	1.31728	13	1.29489	2	1.6198	11
BCL2L13	1.59845	13	1.72746	3	1.59845	10
TMEM91	1.89865	13	2.18056	12	1.57227	1
DNAH7	1.48043	13	1.33479	4	1.48043	9
RCN1	0.612187	13	0	1	1.39452	12
HERC4	1.50485	13	1.9547	9	1.246	4
AXL	1.41279	13	1.63126	5	1.246	8
RHOA	1.90408	13	2.58978	7	1.24122	6
MYO10	1.04659	13	0.843853	8	1.21769	5
SCN5A	0.945227	13	0.695199	1	1.18329	12
DENND5B	0.640528	13	0.271678	9	1.12661	4
38595	1.30268	13	1.63126	8	1.00144	5
SLC9A9	1.31651	13	1.53575	5	0.962649	8
NCOA7	0.704177	13	0.647444	4	0.860463	9
NCOA1	0.778158	13	0.767875	10	0.855437	3
TBXAS1	0.567944	13	0.346947	9	0.719204	4
MKL2	0.271678	13	0.271678	0	0.71446	13
SORT1	1.02022	13	1.63126	5	0.697261	8
FYN	0.220997	13	0	12	0.697261	1
GTF2IRD1	0	13	0	9	0.697261	4
MAML2	0.668921	13	0.872671	3	0.668921	10
CLTA	0.658638	13	0.346947	4	0.668921	9
CFDP1	1.23725	13	1.60775	7	0.651722	6
VWA8	0.706393	13	0.81563	8	0.532688	5
KIAA1671	0.300497	13	0.300497	8	0.35723	5
PCYT1A	0.706393	13	1.0886	10	0.311691	3
LIN28A	0.300497	13	0.300497	2	0.311691	11
PAK1	0.271678	13	0.271678	2	0.311691	11
PLEKHG1	0	13	0	8	0.311691	5
FNBP1	0.220997	13	0.693894	4	0.220997	9
ARNT2	0	13	0	5	0.220997	8
ZBTB40	0	13	0	11	0.220997	2
PDGFRB	0.300497	13	0.721425	5	0	8
ESRRB	0.271678	13	0.618625	4	0	9
LZTFL1	0	13	0.346947	11	0	2
GRIPAP1	0	13	0.300497	7	0	6
RNF4	0	13	0.271678	2	0	11
ADCK1	0	13	0	3	0	10
AQP8	0	13	0	13	0	0
ASMT	0	13	0	9	0	4
BRDT	0	13	0	6	0	7
CCDC13	0	13	0	11	0	2
CD9	0	13	0	4	0	9
CDA	0	13	0	1	0	12
CHST11	0	13	0	4	0	9
CMIP	0	13	0	4	0	9
CNTROB	0	13	0	10	0	3
DAPK2	0	13	0	7	0	6
35764	0	13	0	6	0	7
DPF3	0	13	0	7	0	6
DYM	0	13	0	3	0	10
EEPD1	0	13	0	8	0	5
EPB41L1	0	13	0	9	0	4
EPHA6	0	13	0	5	0	8
EXPH5	0	13	0	1	0	12
FBN3	0	13	0	7	0	6
FBXL18	0	13	0	6	0	7
GALNT18	0	13	0	3	0	10
GDAP1	0	13	0	1	0	12
GLYAT	0	13	0	2	0	11
GRIK3	0	13	0	6	0	7
GSG1L	0	13	0	8	0	5
HAPLN1	0	13	0	11	0	2
HUS1	0	13	0	3	0	10
INTS12	0	13	0	11	0	2
KCNK10	0	13	0	2	0	11
KIR3DL1	0	13	0	12	0	1
LY9	0	13	0	0	0	13
MALRD1	0	13	0	6	0	7
MAN1A1	0	13	0	9	0	4
MEIS3	0	13	0	1	0	12
MSTO1	0	13	0	6	0	7
MUC16	0	13	0	7	0	6
MYO3B	0	13	0	8	0	5
MYO7A	0	13	0	8	0	5
NCAN	0	13	0	5	0	8
NEDD4L	0	13	0	4	0	9
NPAS3	0	13	0	9	0	4
OPRD1	0	13	0	13	0	0
PALD1	0	13	0	7	0	6
PAX5	0	13	0	9	0	4
PCLO	0	13	0	6	0	7
PKNOX2	0	13	0	9	0	4
PLA2G6	0	13	0	5	0	8
POLL	0	13	0	8	0	5
PRICKLE2	0	13	0	9	0	4
PRKAG2	0	13	0	9	0	4
PRR5	0	13	0	8	0	5
PTCRA	0	13	0	8	0	5
RAB37	0	13	0	3	0	10
RASA3	0	13	0	4	0	9
RASA4B	0	13	0	12	0	1
RBAK-RBAKDN	0	13	0	6	0	7
RNF122	0	13	0	13	0	0
RPRD2	0	13	0	3	0	10
RXFP1	0	13	0	8	0	5
SGSM1	0	13	0	4	0	9
SH3GL3	0	13	0	10	0	3
SH3PXD2B	0	13	0	5	0	8
SLC39A8	0	13	0	1	0	12
SLC6A12	0	13	0	2	0	11
SMARCB1	0	13	0	7	0	6
SPTLC2	0	13	0	1	0	12
STK3	0	13	0	7	0	6
STPG2	0	13	0	5	0	8
SYCP2	0	13	0	4	0	9
TBC1D3B	0	13	0	0	0	13
TCP11L2	0	13	0	7	0	6
TPST1	0	13	0	10	0	3
TRABD2A	0	13	0	12	0	1
TRIM16	0	13	0	8	0	5
TSNARE1	0	13	0	7	0	6
TTLL2	0	13	0	4	0	9
ZNF589	0	13	0	7	0	6
ZSWIM6	0	13	0	1	0	12
AC069368	#NUM!	12	#NUM!	2	#NUM!	10
CTD-2207O23	#NUM!	12	#NUM!	9	#NUM!	3
CTD-3214H19	#NUM!	12	#NUM!	2	#NUM!	10
CTD-3214H19	#NUM!	12	#NUM!	2	#NUM!	10
CTD-3222D19	#NUM!	12	#NUM!	7	#NUM!	5
RP11-447L10	#NUM!	12	#NUM!	9	#NUM!	3
RP11-512M8	#NUM!	12	#NUM!	5	#NUM!	7
RIF1	310.626	12	310.626	6	302.882	6
KCNAB1	63.4882	12	63.0908	8	69.9053	4
SLC22A23	49.8606	12	44.0735	11	57.1903	1
AKAP13	40.2944	12	36.4288	6	42.8558	6
PPP3CC	33.6603	12	33.0826	9	37.7757	3
MCC	29.9751	12	29.9751	8	31.5771	4
PALLD	30.4481	12	30.6044	3	30.4481	9
KLHL41	25.8281	12	26.7253	10	24.7887	2
ACSM3	26.0616	12	28.4404	1	24.241	11
PIK3R3	21.0796	12	17.9393	6	24.0709	6
AKT3	23.0653	12	22.5983	7	23.0653	5
POLDIP2	23.5122	12	24.7726	4	21.5979	8
PPFIA4	21.1793	12	20.6718	3	21.1793	9
CLVS1	25.4387	12	30.3597	6	19.8228	6
PTPN14	18.5201	12	18.0319	8	18.5201	4
OXNAD1	18.8236	12	19.7303	12	17.071	0
FMNL2	16.9624	12	16.9624	5	16.9448	7
PDE8B	15.7482	12	16.9624	6	15.2654	6
SPEG	13.3803	12	12.7313	2	14.0226	10
PICK1	11.6431	12	9.94134	4	13.8237	8
TMEM181	12.1483	12	9.96571	12	13.4924	0
SBF2	15.7703	12	17.2168	5	12.6762	7
MAP2K1	11.9657	12	15.1561	9	10.3975	3
MAN1C1	7.77536	12	7.34202	4	9.58922	8
KIF1B	9.20445	12	10.17	5	9.01296	7
STRBP	8.10623	12	7.44514	11	8.72131	1
NDRG2	7.15949	12	6.72461	9	7.93929	3
EPB41	6.70252	12	6.10412	7	7.22774	5
AKAP12	6.23943	12	2.42067	9	6.88776	3
SLC25A12	5.01853	12	4.27282	9	5.37865	3
MYH14	4.16625	12	2.96744	5	5.06696	7
DNAH1	4.64765	12	4.64765	6	5.01519	6
RDX	4.59019	12	5.26226	9	4.59019	3
METTL16	4.66695	12	6.73228	9	4.50646	3
ZNF276	3.84065	12	3.21551	5	4.4439	7
SMURF2	2.76527	12	2.34949	11	3.65629	1
MSN	3.4836	12	3.40653	4	3.4836	8
CDHR2	2.58133	12	2.00057	6	3.2626	6
FAM134C	2.86809	12	1.75309	5	3.20985	7
STXBP5L	2.92354	12	1.95475	8	3.19478	4
ATP2C2	3.41622	12	3.73354	5	3.03291	7
PRKDC	2.04731	12	1.81535	8	2.85475	4
TAOK3	3.18619	12	3.18619	6	2.77185	6
CYP20A1	3.19341	12	3.65722	3	2.61468	9
FAM65B	1.62832	12	0.767875	10	2.36659	2
TCF7L1	2.15981	12	1.68307	3	2.34608	9
ARID1A	2.26105	12	2.34434	12	2.26105	0
PIK3AP1	3.04384	12	3.98343	3	2.2517	9
RAB10	1.4588	12	1.14435	6	2.18379	6
PACSIN2	2.44689	12	2.89285	3	2.12508	9
PPP3CB	2.11145	12	2.11585	6	2.11145	6
CASZ1	2.14583	12	2.39923	6	2.1014	6
PCCA	2.32382	12	2.5719	8	2.09178	4
CAMSAP1	1.98157	12	1.98157	9	2.04044	3
PGAP2	2.02656	12	2.12755	2	1.94154	10
VAPB	1.94154	12	1.92857	11	1.94154	1
TULP3	1.53575	12	1.23725	3	1.94154	9
C16orf89	1.02192	12	0.81563	10	1.81906	2
UNC13B	1.69967	12	1.44285	6	1.79288	6
ZBTB20	1.91028	12	2.80871	8	1.71087	4
UBE2L3	2.04731	12	2.12755	8	1.66946	4
SLC30A5	1.65689	12	1.65689	3	1.65941	9
ADAMTS2	1.40835	12	1.23725	4	1.64953	8
FAM184A	1.64347	12	2.2418	9	1.64347	3
MAST4	1.52949	12	1.16198	5	1.59845	7
OLFM2	1.35689	12	0.994391	7	1.59806	5
INO80	1.10423	12	0.346947	9	1.55769	3
PARP8	1.4383	12	2.12944	11	1.4383	1
RASGRF2	1.63126	12	1.63126	6	1.36104	6
FOXP1	1.62832	12	2.4025	5	1.246	7
PCSK5	0.695199	12	0.300497	7	1.18329	5
HECTD4	1.0104	12	0.789405	7	1.15607	5
SLC25A37	1.30268	12	2.05358	10	1.12585	2
TNIK	1.41279	12	1.60444	4	1.06538	8
ANK3	0.855046	12	0.543356	3	1.02615	9
SP7	1.58994	12	2.22643	2	1.00144	10
CTIF	1.41603	12	1.65689	7	1.00144	5
KCNH7	1.31728	12	2.61713	3	0.979848	9
NGEF	1.18329	12	1.60444	6	0.945227	6
C1orf101	0.945227	12	1.32242	10	0.945227	2
LAPTM5	1.12083	12	1.4833	12	0.940201	0
RELT	0.651722	12	0.271678	11	0.843264	1
MFSD5	0.521494	12	0	1	0.843264	11
PRKCB	0.799224	12	0.872671	8	0.799224	4
MITF	0.81563	12	0.81563	6	0.799224	6
NFKB1	0.666381	12	0.666381	7	0.719204	5
ANTXR1	0.641925	12	0.420928	3	0.719204	9
EIF3E	0.697261	12	0.394703	5	0.697261	7
PRR12	0.300497	12	0	3	0.697261	9
GOLGA8A	0	12	0	6	0.697261	6
ARID4A	0.697261	12	2.05358	12	0.651722	0
LDB2	0.651722	12	0.647444	6	0.651722	6
PLEKHM3	0.651722	12	0.420928	9	0.651722	3
LPL	1.46524	12	2.05358	7	0.622618	5
PKN1	0	12	0	5	0.578227	7
MAP2K5	0.492675	12	0.271678	5	0.561028	7
MAD1L1	0	12	0	10	0.561028	2
FCGRT	0	12	0	1	0.532688	11
ARHGAP26	0.778158	12	0.964284	10	0.35723	2
KIAA1598	0	12	0	7	0.35723	5
QRICH1	0.271678	12	0.271678	4	0.340031	8
SCAPER	0.561028	12	1.70327	9	0.220997	3
COQ4	0.686978	12	1.38521	1	0.220997	11
RAP1A	0.567944	12	1.16198	10	0.220997	2
FAM179A	0.220997	12	0.394703	8	0.220997	4
LHFPL3	0	12	0	4	0.220997	8
SLC25A23	0	12	0	7	0.220997	5
SOX6	0.704177	12	0.81563	3	0	9
VWA3B	0	12	0.81563	10	0	2
SLC39A14	0	12	0.394703	7	0	5
DOCK4	0	12	0.300497	7	0	5
WNT3	0	12	0.271678	4	0	8
ABCB5	0	12	0	6	0	6
ACTR3B	0	12	0	8	0	4
ADAMTS6	0	12	0	3	0	9
ADD2	0	12	0	5	0	7
AP1S3	0	12	0	5	0	7
BCL11B	0	12	0	6	0	6
CADM1	0	12	0	2	0	10
CAMKMT	0	12	0	8	0	4
CCDC171	0	12	0	5	0	7
CDK18	0	12	0	11	0	1
CUL2	0	12	0	10	0	2
DMGDH	0	12	0	5	0	7
DNAH6	0	12	0	5	0	7
ERN1	0	12	0	5	0	7
FBXL20	0	12	0	5	0	7
FMN2	0	12	0	7	0	5
GABRB3	0	12	0	3	0	9
GRIK5	0	12	0	7	0	5
GRM7	0	12	0	4	0	8
HOXB7	0	12	0	5	0	7
HPCAL1	0	12	0	8	0	4
IQCD	0	12	0	11	0	1
KITLG	0	12	0	12	0	0
MARK2	0	12	0	5	0	7
MBOAT2	0	12	0	1	0	11
MDGA2	0	12	0	4	0	8
MGAT4C	0	12	0	7	0	5
NBPF14	0	12	0	4	0	8
NRXN1	0	12	0	8	0	4
NUBPL	0	12	0	4	0	8
ODF3L1	0	12	0	8	0	4
OSCAR	0	12	0	10	0	2
PHF21B	0	12	0	6	0	6
PIGL	0	12	0	3	0	9
PIGT	0	12	0	1	0	11
PIGU	0	12	0	2	0	10
PKIB	0	12	0	7	0	5
PRAMEF5	0	12	0	3	0	9
PRMT8	0	12	0	7	0	5
RAB31	0	12	0	7	0	5
RGS22	0	12	0	6	0	6
RSPO1	0	12	0	1	0	11
SH3GL2	0	12	0	10	0	2
SH3RF1	0	12	0	12	0	0
ST6GALNAC3	0	12	0	6	0	6
SVOP	0	12	0	8	0	4
SYT13	0	12	0	11	0	1
TMEM132B	0	12	0	5	0	7
USP17L20	0	12	0	7	0	5
USP17L21	0	12	0	9	0	3
USP18	0	12	0	7	0	5
VAX1	0	12	0	3	0	9
XKR6	0	12	0	4	0	8
XPNPEP3	0	12	0	3	0	9
ZNF214	0	12	0	12	0	0
C17orf61-PLSCR3	#NUM!	11	#NUM!	5	#NUM!	6
C1orf222	#NUM!	11	#NUM!	6	#NUM!	5
EFCAB8	#NUM!	11	#NUM!	3	#NUM!	8
LA16c-431H6	#NUM!	11	#NUM!	7	#NUM!	4
OFCC1	#NUM!	11	#NUM!	5	#NUM!	6
RP11-1021N1	#NUM!	11	#NUM!	6	#NUM!	5
RP11-133K1	#NUM!	11	#NUM!	7	#NUM!	4
RP11-144F15	#NUM!	11	#NUM!	4	#NUM!	7
RP11-210M15	#NUM!	11	#NUM!	1	#NUM!	10
RP11-307N16	#NUM!	11	#NUM!	3	#NUM!	8
TTC6	#NUM!	11	#NUM!	4	#NUM!	7
FXR1	112.174	11	113.767	2	112.174	9
KAT6B	89.9811	11	78.1991	2	96.6066	9
GNAL	82.1185	11	82.1185	4	80.6033	7
BID	67.908	11	70.3236	1	65.7957	10
TTC28	56.076	11	48.9337	6	59.8764	5
VCL	37.9368	11	37.9368	4	38.1527	7
MYO7B	34.5895	11	32.4754	5	34.5895	6
XPO4	28.86	11	26.8478	2	30.5614	9
FAM216A	16.8834	11	15.8957	4	19.58	7
PDE7A	18.9964	11	21.6683	2	18.3401	9
CARD14	10.391	11	9.97824	3	14.5435	8
FBXO11	12.559	11	11.9545	11	13.723	0
KMT2C	12.1359	11	11.6621	8	13.384	3
PITPNA	14.7877	11	15.1561	7	13.2773	4
KLHL29	13.5908	11	15.7297	8	13.0222	3
GRIK2	11.4455	11	11.4037	9	12.0016	2
DNAH12	15.7329	11	17.8949	10	11.3343	1
DNAH10	13.5922	11	15.3896	4	11.2806	7
SDCCAG8	12.2361	11	13.5093	1	11.2585	10
POR	9.41612	11	9.41612	2	10.9624	9
MCM3AP	9.03847	11	8.82548	4	9.06393	7
ARHGAP44	8.27471	11	7.69616	2	8.70946	9
INO80D	8.40822	11	8.11574	6	8.68281	5
VPS45	6.46309	11	5.68319	11	8.27242	0
PLCE1	8.06083	11	7.73061	4	8.06603	7
WHSC1	7.25917	11	7.25917	8	7.36077	3
FKBP9	4.93863	11	3.23722	8	6.30421	3
ZNF609	6.21648	11	6.97147	7	5.82461	4
DOK6	5.35644	11	5.14957	6	5.37221	5
ASPH	4.81332	11	4.47169	5	5.0896	6
GNA14	5.72207	11	6.36564	6	5.06447	5
PCNXL2	3.72257	11	3.40653	1	4.922	10
MKL1	4.37305	11	2.86087	3	4.87374	8
SLIT1	4.59019	11	3.99949	5	4.87069	6
PPM1E	3.91468	11	3.79659	3	4.58636	8
ANKDD1A	5.099	11	6.36888	1	4.50397	10
COL6A3	5.17255	11	5.73004	2	4.47115	9
CLSTN1	3.91468	11	3.58546	4	4.15631	7
BCAR3	3.54743	11	2.76527	6	4.13235	5
STYX	3.50177	11	3.26252	0	3.65401	11
EFR3B	3.18852	11	2.67091	6	3.42631	5
FRMD5	2.43087	11	2.32382	7	3.23959	4
CPEB3	2.56211	11	2.24283	1	2.86982	10
MFSD12	2.86982	11	3.97653	6	2.60689	5
MAN2C1	3.00773	11	3.57856	11	2.35022	0
C2CD3	0.751933	11	0.271678	6	2.11145	5
NPAS2	1.60444	11	1.21033	7	2.10305	4
BAALC	2.83967	11	3.70473	8	2.0681	3
ATRX	2.1068	11	2.27082	2	2.02656	9
PIK3CB	1.69967	11	1.14235	10	1.9628	1
UNC5A	1.35689	11	1.0886	7	1.90823	4
ZFPM2	1.28761	11	0.618625	8	1.8779	3
ELMOD3	2.02656	11	2.98709	9	1.72093	2
SLC43A2	0.964284	11	0.420928	3	1.66946	8
ARHGEF18	1.64722	11	1.83025	9	1.53787	2
INADL	1.6909	11	1.6909	4	1.4383	7
AP3B1	1.65689	11	2.22495	7	1.30268	4
DYRK1A	0.612187	11	0.572175	11	1.19568	0
PAQR5	0.498207	11	0	3	1.17827	8
ATAD2B	1.53787	11	2.4745	3	1.16622	8
MMP2	0.81563	11	0.74165	6	1.16622	5
CTDP1	1.22437	11	1.3904	3	1.12159	8
WDR45	1.33708	11	1.74335	9	1.06461	2
CNPY3	0.220997	11	0	11	0.935457	0
NCOA6	0.492675	11	0	6	0.934309	5
VAC14	0.651722	11	0	7	0.860463	4
ST7	0.686978	11	0.346947	1	0.838238	10
TANC2	0.658638	11	0.346947	6	0.809898	5
TP53	0.778158	11	0.692606	5	0.799224	6
PLD3	0.657727	11	0.300497	10	0.799224	1
GSK3B	0.611709	11	0.271678	7	0.782025	4
NADK	1.0992	11	1.44285	1	0.719204	10
GRID2IP	1.13589	11	1.74335	5	0.697261	6
CBX3	0.751933	11	0.81563	0	0.697261	11
BCL2	0.300497	11	0	7	0.651722	4
HDAC9	0.995696	11	0.995696	8	0.622618	3
TXNDC15	0.532688	11	0.600993	10	0.532688	1
ABCC1	0.532688	11	0.346947	5	0.532688	6
FAM103A1	0.85018	11	1.24844	2	0.503233	9
XYLB	0.845154	11	0.890303	11	0.498207	0
R3HDM2	0	11	0	3	0.35723	8
SAMM50	0.271678	11	0.271678	10	0.340031	1
FBLIM1	0	11	0	5	0.340031	6
TMEM256-PLSCR3	0	11	0	5	0.340031	6
RTN4RL2	0	11	0	1	0.311691	10
TMEM104	0	11	0	1	0.311691	10
PLIN3	0.72423	11	1.44285	6	0.220997	5
RASAL2	0.220997	11	0.543356	10	0.220997	1
ABHD3	0	11	0	2	0.220997	9
MRPL24	0	11	0	11	0.220997	0
NCALD	0	11	0	3	0.220997	8
PPP1R14C	0	11	0	7	0.220997	4
SGSH	0	11	0	3	0.220997	8
STAU2	0	11	0	2	0.220997	9
TSG101	0	11	0	1	0.220997	10
PLEKHB2	0.220997	11	0.938058	4	0	7
GLIS3	0	11	0.647444	7	0	4
DACH1	0	11	0.420928	10	0	1
DCHS1	0	11	0.300497	3	0	8
EXT1	0	11	0.300497	8	0	3
GNAO1	0	11	0.300497	7	0	4
ELMOD1	0	11	0.271678	10	0	1
ABCA13	0	11	0	6	0	5
ACOT7	0	11	0	3	0	8
ANO1	0	11	0	9	0	2
ARHGAP11B	0	11	0	10	0	1
ARHGAP19	0	11	0	0	0	11
ATP9B	0	11	0	5	0	6
BAI3	0	11	0	4	0	7
C14orf39	0	11	0	1	0	10
CACNB4	0	11	0	6	0	5
CADM2	0	11	0	1	0	10
CCNJL	0	11	0	7	0	4
CD86	0	11	0	8	0	3
CERS6	0	11	0	3	0	8
CLPB	0	11	0	8	0	3
CNIH3	0	11	0	8	0	3
CNOT10	0	11	0	1	0	10
DAO	0	11	0	3	0	8
DFNB31	0	11	0	6	0	5
DGKG	0	11	0	4	0	7
DPYD	0	11	0	9	0	2
ELL	0	11	0	9	0	2
ERGIC1	0	11	0	9	0	2
FAM76A	0	11	0	3	0	8
FBXO17	0	11	0	3	0	8
FGFR2	0	11	0	10	0	1
FRMD6	0	11	0	3	0	8
GJB6	0	11	0	0	0	11
GRB2	0	11	0	6	0	5
IGF2BP2	0	11	0	5	0	6
IPO11	0	11	0	7	0	4
KCNIP1	0	11	0	6	0	5
KHDC1	0	11	0	9	0	2
KIT	0	11	0	0	0	11
LTBP1	0	11	0	8	0	3
MAPKBP1	0	11	0	5	0	6
36585	0	11	0	6	0	5
MERTK	0	11	0	7	0	4
MSH2	0	11	0	7	0	4
MSR1	0	11	0	2	0	9
NOS1AP	0	11	0	5	0	6
NRG3	0	11	0	4	0	7
NRXN2	0	11	0	5	0	6
NT5M	0	11	0	1	0	10
NTRK3	0	11	0	4	0	7
NVL	0	11	0	8	0	3
OPHN1	0	11	0	4	0	7
OR7A5	0	11	0	11	0	0
PAK6	0	11	0	7	0	4
PAX2	0	11	0	4	0	7
PCBP3	0	11	0	7	0	4
PCDHGA1	0	11	0	4	0	7
PCDHGA2	0	11	0	4	0	7
PCDHGA3	0	11	0	4	0	7
PCDHGA4	0	11	0	4	0	7
PCDHGA5	0	11	0	4	0	7
PCDHGA6	0	11	0	4	0	7
PCDHGB1	0	11	0	4	0	7
PCDHGB2	0	11	0	4	0	7
PCDHGB3	0	11	0	4	0	7
PDSS2	0	11	0	5	0	6
PIGS	0	11	0	2	0	9
PIK3R5	0	11	0	1	0	10
PKD2L1	0	11	0	7	0	4
PMF1	0	11	0	6	0	5
PMF1-BGLAP	0	11	0	6	0	5
PPP1R16B	0	11	0	7	0	4
PTCHD4	0	11	0	3	0	8
PTPRA	0	11	0	7	0	4
RAPGEF5	0	11	0	5	0	6
RHOD	0	11	0	4	0	7
RNF165	0	11	0	5	0	6
RP1L1	0	11	0	10	0	1
SAMD5	0	11	0	7	0	4
SHB	0	11	0	3	0	8
SLC4A10	0	11	0	6	0	5
SMOX	0	11	0	2	0	9
SP1	0	11	0	7	0	4
SPATA17	0	11	0	9	0	2
SPATS2	0	11	0	8	0	3
SPECC1L	0	11	0	6	0	5
SPECC1L-ADORA2A	0	11	0	6	0	5
STMN1	0	11	0	0	0	11
SVOPL	0	11	0	6	0	5
SYTL2	0	11	0	3	0	8
TEX22	0	11	0	6	0	5
TPO	0	11	0	8	0	3
TPRXL	0	11	0	0	0	11
TSPAN15	0	11	0	9	0	2
TWSG1	0	11	0	6	0	5
UNC5D	0	11	0	7	0	4
USP17L29	0	11	0	5	0	6
USP17L5	0	11	0	8	0	3
VIT	0	11	0	3	0	8
VPS33A	0	11	0	4	0	7
VTA1	0	11	0	11	0	0
WFDC3	0	11	0	2	0	9
XXYLT1	0	11	0	8	0	3
XYLT1	0	11	0	7	0	4
ZFP90	0	11	0	7	0	4
ZNF512	0	11	0	2	0	9
CTD-2535L24	#NUM!	10	#NUM!	8	#NUM!	2
RP11-287D1	#NUM!	10	#NUM!	5	#NUM!	5
RABEP2	548.031	10	436.462	7	608.944	3
ZNF106	127.454	10	116.719	6	139.215	4
DTNA	112.805	10	110.119	3	124.537	7
USP34	118.055	10	106.497	8	119.152	2
KATNAL2	50.0388	10	49.147	9	50.0388	1
MRPL19	40.0235	10	37.9935	10	43.6407	0
CTBP2	38.173	10	33.5154	7	39.363	3
ANK1	37.9038	10	38.064	4	37.9038	6
SGMS2	39.5797	10	41.6671	10	32.6006	0
CCR9	29.8336	10	27.9912	10	30.8744	0
PAX6	26.9508	10	26.6838	1	28.2972	9
CCDC39	29.545	10	31.9548	1	27.523	9
SLC4A5	20.7856	10	18.8322	5	22.563	5
PREP	19.2354	10	18.8322	1	19.485	9
GNE	17.8072	10	16.0514	3	18.0068	7
UBE2D4	16.4703	10	16.3966	10	17.2326	0
BAZ2B	17.2174	10	19.1874	4	16.293	6
RFC5	13.9934	10	13.2353	10	14.9369	0
LPHN1	11.9369	10	11.5967	9	12.8394	1
MEF2A	11.1391	10	10.8137	5	11.1391	5
BTBD9	9.34538	10	6.68204	5	10.7676	5
RAB6B	10.1289	10	10.9136	3	9.96302	7
SNRK	11.4038	10	11.4147	4	9.9624	6
ELK3	10.5906	10	11.6051	10	9.62799	0
YEATS2	13.0418	10	15.6305	7	9.50593	3
UBE2R2	10.5582	10	12.5878	2	9.3163	8
MYLK	11.045	10	12.4184	5	8.46182	5
NCOR2	7.26292	10	5.7714	7	8.22415	3
CENPT	8.27242	10	9.79209	8	7.27958	2
FBXW8	7.35308	10	8.25762	8	7.20073	2
MLLT10	7.52998	10	8.84083	6	7.17153	4
PRRC2B	8.13931	10	9.48747	5	6.9672	5
NEDD9	7.45513	10	7.54464	0	6.63762	10
COL4A2	5.45836	10	4.99621	7	6.41784	3
C16orf62	5.01909	10	4.49908	3	5.92477	7
C1orf21	6.17282	10	6.90495	7	5.81146	3
HDAC7	5.4797	10	5.4797	1	5.59529	9
GSAP	5.21072	10	4.65777	4	5.21072	6
NIPAL1	4.18516	10	3.9094	5	5.01677	5
PTP4A2	5.01677	10	5.8393	6	4.99414	4
DOT1L	4.89445	10	4.6834	5	4.99108	5
DNAH3	4.09631	10	4.00522	6	4.85067	4
EBF3	3.84317	10	3.16137	5	4.5408	5
MLLT4	3.90778	10	3.72257	3	4.50397	7
ARFGEF1	3.60259	10	3.09313	8	4.38402	2
KLHL20	3.70473	10	3.70473	10	4.27968	0
ETV4	3.88382	10	4.06827	6	3.7046	4
INPP1	2.58978	10	2.02596	9	3.50177	1
SMG1	2.78731	10	2.4981	5	3.46911	5
EIF4G3	3.54334	10	3.80123	3	3.2626	7
ABAT	3.24216	10	4.40049	4	3.06815	6
EFCAB5	3.00432	10	2.82145	5	3.00432	5
AMZ1	2.57275	10	2.68659	10	2.57275	0
DNAH9	2.22495	10	1.9547	6	2.57275	4
SETD1A	3.51143	10	4.00114	5	2.54339	5
ZHX2	1.58155	10	0.81563	7	2.50109	3
VWF	2.54423	10	3.07896	6	2.36659	4
CACNA1D	1.8779	10	1.23596	2	2.26686	8
ABCC3	2.38495	10	2.4025	4	2.24165	6
HMCN2	2.24165	10	2.27225	7	2.24165	3
HS3ST5	2.46976	10	2.67091	8	2.09191	2
TPM4	3.67084	10	5.5385	2	2.09178	8
TLK1	2.00288	10	1.29489	2	2.07816	8
PDE9A	1.41279	10	0.890303	4	2.00288	6
PPP1R13B	2.00288	10	2.3417	2	1.85423	8
EPS15	1.67284	10	1.23596	9	1.85423	1
NFX1	2.17668	10	2.62117	2	1.75175	8
C20orf26	2.01651	10	2.22643	5	1.61903	5
GALK2	1.67339	10	1.70327	2	1.50661	8
AKAP6	0.919135	10	0.81563	9	1.50467	1
HK1	1.55632	10	1.98157	2	1.37745	8
SMARCA4	1.69902	10	2.09797	3	1.33784	7
BRI3	1.94452	10	3.28875	5	1.33708	5
ARHGEF38	1.57788	10	1.89588	10	1.24122	0
PLXDC1	1.50387	10	2.47312	10	1.21769	0
BCKDHA	0.940201	10	0.618625	5	1.21267	5
FOXK1	0.74165	10	0.618625	5	1.17827	5
PHACTR3	1.16622	10	1.0899	3	1.16622	7
KIAA0586	1.16622	10	1.06108	2	1.16622	8
AHCYL2	1.28637	10	1.63126	6	1.12661	4
TRPC6	1.14435	10	1.14435	4	1.12661	6
ABL1	1.12585	10	1.0886	7	1.12585	3
TFEB	1.00144	10	0.647444	10	1.12585	0
TUBA1C	0.940201	10	0.767875	7	1.00144	3
ADAMTS17	0.74165	10	0.618625	2	1.00144	8
PPAP2B	0.583368	10	0	8	1.00144	2
BRE	0	10	0	2	0.980611	8
MAPKAP1	0.767875	10	0.767875	4	0.963412	6
PDXK	0.862922	10	0.81563	7	0.945227	3
TBC1D14	0.940201	10	0.843853	1	0.940201	9
LATS2	0.862922	10	0.420928	5	0.940201	5
GLG1	1.04659	10	1.45722	2	0.860463	8
SLC35A3	0.686978	10	0.271678	1	0.860463	9
SF3B4	0.919135	10	0.964284	0	0.855437	10
BCL2L1	0.628908	10	0.271678	5	0.855437	5
RBMS3	0.521494	10	0	6	0.855437	4
ZNF407	0.6157	10	0.394703	9	0.844378	1
MED15	0.271678	10	0	4	0.843264	6
ST7-OT4	0.760959	10	0.721425	0	0.838238	10
KIAA1644	0.300497	10	0	2	0.814923	8
C7orf50	0.612187	10	0.271678	8	0.697261	2
HMCN1	2.02656	10	2.22643	6	0.668921	4
ZNF568	0	10	0	3	0.668921	7
TSPAN14	0.583368	10	0.271678	4	0.651722	6
PUM2	0	10	0	3	0.623381	7
CCDC117	0.492675	10	0.271678	9	0.578227	1
EPC1	0.220997	10	0	2	0.561028	8
CAV2	0	10	0	2	0.561028	8
RARG	0.492675	10	0.271678	5	0.532688	5
MUM1	0	10	0	7	0.532688	3
SETD4	0	10	0	2	0.532688	8
FAM117B	0.92416	10	1.11482	6	0.503233	4
MUC12	0.420928	10	0.420928	4	0.498207	6
LRRC4B	0	10	0	2	0.441994	8
ZYG11B	0.92416	10	1.33276	6	0.35723	4
IDE	0	10	0	4	0.35723	6
HIF3A	0.640528	10	0.843853	5	0.340031	5
ABLIM2	0.640528	10	0.695199	6	0.340031	4
MCCC1	0.572175	10	0.572175	6	0.311691	4
RRAGB	0.271678	10	0.271678	4	0.311691	6
KIAA1324	0	10	0	5	0.311691	5
MID2	0	10	0	10	0.311691	0
PLXDC2	0	10	0	5	0.311691	5
TNC	1.12159	10	2.12755	1	0.220997	9
LDLR	0	10	0	8	0.220997	2
SUPT3H	0	10	0	6	0.220997	4
GPR158	0.704177	10	0.938058	5	0	5
KIAA0922	0.35723	10	0.81563	4	0	6
HTT	0.300497	10	0.695199	6	0	4
DUSP22	0	10	0.572175	2	0	8
TSPAN9	0	10	0.572175	9	0	1
TMCC1	0	10	0.394703	6	0	4
RALB	0	10	0.300497	0	0	10
PPP1R14D	0	10	0.271678	0	0	10
ACSM2A	0	10	0	8	0	2
ACSM2B	0	10	0	8	0	2
ADAM11	0	10	0	0	0	10
ADAM23	0	10	0	9	0	1
ADAMTSL3	0	10	0	8	0	2
ADCY10	0	10	0	3	0	7
ANXA4	0	10	0	7	0	3
APBA2	0	10	0	6	0	4
ARHGAP42	0	10	0	7	0	3
ARRB1	0	10	0	8	0	2
ASMTL	0	10	0	6	0	4
ATP10B	0	10	0	5	0	5
BCR	0	10	0	9	0	1
C14orf64	0	10	0	7	0	3
C16orf87	0	10	0	1	0	9
C19orf25	0	10	0	5	0	5
C1orf94	0	10	0	8	0	2
C2orf48	0	10	0	7	0	3
CALCR	0	10	0	8	0	2
CCDC149	0	10	0	6	0	4
CD96	0	10	0	8	0	2
CFTR	0	10	0	0	0	10
CLCN5	0	10	0	9	0	1
COPZ1	0	10	0	10	0	0
CPNE5	0	10	0	6	0	4
CREB3L1	0	10	0	10	0	0
DCLK1	0	10	0	8	0	2
DEPDC5	0	10	0	2	0	8
EEFSEC	0	10	0	5	0	5
EIF3C	0	10	0	2	0	8
ELOVL5	0	10	0	0	0	10
FAM81A	0	10	0	5	0	5
FCER2	0	10	0	4	0	6
FRMPD4	0	10	0	3	0	7
GLIS1	0	10	0	3	0	7
GLTP	0	10	0	2	0	8
GLYATL1	0	10	0	4	0	6
GPC3	0	10	0	5	0	5
GUCY2F	0	10	0	10	0	0
HNF4A	0	10	0	7	0	3
HS3ST2	0	10	0	8	0	2
HS6ST3	0	10	0	5	0	5
IGSF9B	0	10	0	5	0	5
ITPK1	0	10	0	3	0	7
KIAA0556	0	10	0	3	0	7
LDLRAD3	0	10	0	7	0	3
LGR6	0	10	0	5	0	5
LHFP	0	10	0	5	0	5
LPCAT1	0	10	0	6	0	4
MDGA1	0	10	0	2	0	8
NBEAL1	0	10	0	5	0	5
NRCAM	0	10	0	9	0	1
NUP93	0	10	0	5	0	5
PADI4	0	10	0	1	0	9
PCDH11X	0	10	0	3	0	7
PCDHGA7	0	10	0	4	0	6
PCDHGA8	0	10	0	4	0	6
PCDHGA9	0	10	0	4	0	6
PCDHGB4	0	10	0	4	0	6
PDGFD	0	10	0	8	0	2
PLEKHM1	0	10	0	6	0	4
RANBP17	0	10	0	4	0	6
REG4	0	10	0	3	0	7
SCGB2B2	0	10	0	2	0	8
SEC14L5	0	10	0	7	0	3
SEC24A	0	10	0	7	0	3
SEL1L3	0	10	0	9	0	1
SERGEF	0	10	0	5	0	5
SLC13A5	0	10	0	9	0	1
SPATA13	0	10	0	3	0	7
SSUH2	0	10	0	4	0	6
TBX5	0	10	0	1	0	9
TFDP2	0	10	0	6	0	4
TLR3	0	10	0	0	0	10
TMEM117	0	10	0	7	0	3
TMEM184B	0	10	0	7	0	3
TPK1	0	10	0	2	0	8
UGT2B15	0	10	0	10	0	0
USP17L22	0	10	0	6	0	4
WDR47	0	10	0	1	0	9
WIPF2	0	10	0	4	0	6
ZCWPW2	0	10	0	6	0	4
ZNF331	0	10	0	8	0	2
ZNF333	0	10	0	5	0	5
ZNF385D	0	10	0	7	0	3
ZNF627	0	10	0	7	0	3
AC006156	#NUM!	9	#NUM!	6	#NUM!	3
AC027763	#NUM!	9	#NUM!	8	#NUM!	1
RP11-362K2	#NUM!	9	#NUM!	8	#NUM!	1
RP11-410N8	#NUM!	9	#NUM!	6	#NUM!	3
RP11-598P20	#NUM!	9	#NUM!	9	#NUM!	0
RP11-762I7	#NUM!	9	#NUM!	7	#NUM!	2
RP11-77K12	#NUM!	9	#NUM!	4	#NUM!	5
RP11-849H4	#NUM!	9	#NUM!	2	#NUM!	7
DNAJC16	125.216	9	107.552	7	135.619	2
C2orf88	86.4557	9	93.2579	0	73.9128	9
FAR2	70.7447	9	69.453	4	71.7049	5
C11orf49	56.4247	9	48.1117	6	63.9827	3
FANCA	56.1386	9	54.1736	4	60.2754	5
NCOR1	45.3313	9	45.7947	7	45.2876	2
CALD1	37.1297	9	39.7386	3	36.7041	6
MAML3	33.1629	9	33.2423	5	33.1629	4
SPDYA	32.9358	9	35.3647	6	31.1024	3
DNM3	29.2303	9	29.2303	3	28.4359	6
MAP7D1	21.6989	9	17.8368	1	24.0118	8
REEP1	21.0911	9	20.3036	7	22.5772	2
RABGEF1	20.9101	9	20.5757	4	20.9547	5
CHD6	20.2364	9	19.7365	1	20.3338	8
KIF2A	18.9471	9	18.9471	4	19.0201	5
SERHL2	14.2838	9	13.6089	2	15.5414	7
CRMP1	15.5747	9	16.5135	5	14.9538	4
ZBTB8A	14.0701	9	14.0701	0	14.5334	9
PQLC3	13.8374	9	12.29	7	14.4555	2
APC2	12.8391	9	13.0453	5	12.8391	4
TBC1D8	15.1813	9	17.8928	2	12.8053	7
ZBTB46	12.5507	9	12.509	6	12.5507	3
[truncated: 23,988 more rows]
